# Supplementary material for: Carriage of rare APOB variants predisposes to severe steatotic liver disease and hepatocellular carcinoma
Source: J Clin Invest. 2026 Feb 10;136(8):e201762. doi: 10.1172/JCI201762 (PMC13078886; doi:10.1172/JCI201762)
Supplement: Supporting data values [file jci-136-201762-s107.xlsx]

## Sheet: table 1
family	subject number	parent 1	parent 2	apob variant	SLD	advanced SLD	fibrosis	advanced fibrosis
1	1	0	0	1	2		2		G	A
1	2	1	3	2	1		1		G	G
1	3	0	0	2	0		0		G	G
2	4	5	6	1	2		2		G	A
2	5	0	0	1	2		2		G	A
2	6	0	0	2	1		1		G	G
2	7	5	6	2	1		1		G	G
2	8	5	6	2	1		1		G	G
3	9	0	0	2	2		2		G	A
3	10	11	9	2	2		1		G	A
3	11	0	0	1	0		0		G	G
4	12	0	0	1	2		2		G	A
4	13	12	15	2	2		1		G	G
4	14	12	15	2	2		1		G	A
4	15	0	0	2	2		2		G	G
5	16	20	19	1	2		2		G	A
5	17	20	19	1	1		2		G	G
5	18	20	19	2	1		1		G	G
5	19	0	0	2	2		1		G	A
5	20	0	0	1	0		0		G	G
6	21	0	0	1	2		2		G	A
6	22	21	23	1	2		1		G	A
6	23	0	0	2	0		0		G	G
7	24	28	29	1	2		2		G	G
7	25	28	29	1	2		1		G	G
7	26	28	29	2	1		1		G	G
7	27	28	29	1	2		1		G	A
8	30	0	0	1	2		2		G	A
8	31	30	33	1	2		0		G	G
8	32	30	33	1	1		0		G	G
8	33	0	0	2	1		0		G	G
9	34	0	0	2	2		2		G	A
9	35	36	34	1	1		1		G	G
9	36	0	0	1	0		0		G	G
10	37	0	0	2	2		2		G	A
10	38	39	37	2	1		1		G	G
10	39	0	0	1	0		0		G	G
11	40	0	0	1	0		2		G	G
11	41	0	0	1	0		2		G	G
11	42	40	0	1	2		1		G	A
11	43	40	0	1	0		1		G	A
11	44	0	0	1	0		1		G	G
11	45	0	0	1	2		1		G	A
11	46	0	0	1	0		0		G	A
11	47	41	0	1	2		1		G	A
11	48	41	0	2	2		1		G	A
11	49	41	0	1	0		1		G	G
11	50	41	0	2	2		1		G	G
11	51	41	0	1	2		2		G	A
11	52	42	0	1	1		1		G	A
11	53	42	0	2	1		1		G	G
11	54	43	0	2	1		2		G	A
11	55	43	0	2	1		1		G	G
11	56	49	48	2	2		1		G	A
11	57	49	48	1	2		1		G	A
11	58	51	0	1	2		1		G	A
11	59	51	0	2	1		1		G	G
12	60	0	0	1	2		2		G	A
12	61	0	0	1	2		2		G	A
12	62	0	0	2	1		1		G	G
12	63	60	71	2	2		1		G	G
12	64	60	71	2	1		1		G	A
12	65	60	71	2	1		1		G	A
12	66	61	0	2	0		0		G	G
12	67	61	0	1	2		2		G	A
12	68	0	62	2	1		1		G	G
12	69	0	62	2	0		0		G	G
12	70	0	0	2	1		1		G	G
12	71	0	0	2	0		0		G	G
13	72	76	75	1	2		2		G	A
13	73	0	0	2	0		0		G	G
13	74	72	73	2	0		0		G	A
13	75	0	0	2	0		0		G	A
13	76	0	0	1	0		0		G	G
14	77	79	78	2	2		0		G	A
14	78	0	0	2	2		2		G	A
14	79	0	0	1	0		0		G	G
14	80	79	78	2	0		0		G	A
14	81	0	77	2	2		0		G	A
14	82	0	77	1	1		1		G	A
15	83	0	0	1	2		0		G	A
15	84	0	0	2	2		0		G	A
15	85	0	0	1	0		0		G	G
15	86	89	84	1	0		0		G	G
15	87	89	84	1	0		0		G	G
15	88	89	84	1	0		0		G	A
15	89	0	0	1	0		0		G	G
16	90	95	94	2	2		1		G	A
16	91	0	0	1	1		1		G	G
16	92	91	90	2	1		1		G	G
16	93	91	90	1	1		1		G	G
16	94	0	0	2	0		0		G	A
16	95	0	0	1	0		0		G	G
16	96	95	94	2	1		1		G	A
17	97	98	99	1	2		1		G	A
17	98	0	0	1	2		2		G	A
17	99	0	0	2	1		1		G	G
17	100	98	99	2	1		1		G	G
17	101	98	99	1	2		2		G	A
17	102	98	99	1	1		1		G	G

## Sheet: figures 1A
Sample	Condition	criterio A	criterio B	mutation type	protein_position	rs	CADD
S1	Severe MASLD	no	no
S2	Severe MASLD	no	no
S3	Severe MASLD	no	no
S4	Severe MASLD	no	no
S5	Severe MASLD	no	no
S6	Severe MASLD	no	no
S7	Severe MASLD	no	no
S8	Severe MASLD	no	no
S9	Severe MASLD	no	no
S10	Severe MASLD	no	no
S11	Severe MASLD	no	no
S12	Severe MASLD	no	no
S13	Severe MASLD	yes	no	missenso	p.Y1247C	rs61741164	23,7
S14	Severe MASLD	no	no
S15	Severe MASLD	no	no
S16	Severe MASLD	no	no
S17	Severe MASLD	no	no
S18	Severe MASLD	no	no
S19	Severe MASLD	yes	yes	missenso	p.S1524F		27,5
S20	Severe MASLD	no	no
S21	Severe MASLD	no	no
S22	Severe MASLD	no	no
S23	Severe MASLD	no	no
S24	Severe MASLD	no	no
S25	Severe MASLD	no	no
S26	Severe MASLD	no	no
S27	Severe MASLD	no	no
S28	Severe MASLD	no	no
S29	Severe MASLD	no	no
S30	Severe MASLD	no	no
S31	Severe MASLD	no	no
S32	Severe MASLD	no	no
S33	Severe MASLD	no	no
S34	Severe MASLD	no	no
S35	Severe MASLD	no	no
S36	Severe MASLD	no	no
S37	Severe MASLD	no	no
S38	Severe MASLD	no	no
S39	Severe MASLD	no	no	5'UTR		rs1003535345
S40	Severe MASLD	no	no
S41	Severe MASLD	no	no	missenso	p.S3801T	rs12713540	22,4
S42	Severe MASLD	no	no
S43	Severe MASLD	no	no
S44	Severe MASLD	no	no
S45	Severe MASLD	no	no
S46	Severe MASLD	no	no
S47	Severe MASLD	no	no
S48	Severe MASLD	no	no
S49	Severe MASLD	no	no
S50	Severe MASLD	no	no
S51	Severe MASLD	no	no	5'UTR		rs1003535345
S52	Severe MASLD	no	no
S53	Severe MASLD	no	no
S54	Severe MASLD	no	no
S55	Severe MASLD	no	no
S56	Severe MASLD	no	no
S57	Severe MASLD	no	no
S58	Severe MASLD	no	no
S59	Severe MASLD	no	no
S60	Severe MASLD	no	no
S61	Severe MASLD	no	no
S62	Severe MASLD	no	no
S63	Severe MASLD	no	no
S64	Severe MASLD	no	no	missenso	p.Y2524H	rs933777198	20,6
S65	Severe MASLD	no	no	missenso	p.S2956P	rs751122153	15,2
S66	Severe MASLD	yes	yes	troncante	p.R427*	rs1168594259	37
S67	Severe MASLD	no	no
S68	Severe MASLD	yes	no	missenso	p.G753E	rs148502464	23,8
S69	Severe MASLD	no	no
S70	Severe MASLD	no	no
S71	Severe MASLD	no	no
S72	Severe MASLD	no	no	missenso	p.T2866I		16,3
S73	Severe MASLD	no	no
S74	Severe MASLD	no	no
S75	Severe MASLD	no	no
S76	Severe MASLD	yes	yes	troncante	p.R2522*	rs121918390	37
S77	Severe MASLD	no	no
S78	Severe MASLD	yes	no	missenso	p.R1164G	rs149660265	26,6
S79	Severe MASLD	no	no
S80	Severe MASLD	no	no	missenso	p.T2647P	rs748143305	23,9
S81	Severe MASLD	no	no	3'UTR		rs142151703
S82	Severe MASLD	no	no
S83	Severe MASLD	no	no
S84	Severe MASLD	no	no
S85	Severe MASLD	no	no
S86	Severe MASLD	no	no
S87	Severe MASLD	no	no
S88	Severe MASLD	no	no
S89	Severe MASLD	no	no
S90	Severe MASLD	no	no	splicing_region		rs41291161
S91	Severe MASLD	no	no
S92	Severe MASLD	no	no
S93	Severe MASLD	yes	yes	missenso	p.V352F		27,8
S94	Severe MASLD	no	no
S95	Severe MASLD	no	no
S96	Severe MASLD	yes	no	splice_donor_variant		rs775345377	24,3
S97	Severe MASLD	no	no
S98	Severe MASLD	no	no
S99	Severe MASLD	no	no
S100	Severe MASLD	no	no
S101	Severe MASLD	no	no
S102	Severe MASLD	no	no
S103	Severe MASLD	no	no
S104	Severe MASLD	no	no
S105	Severe MASLD	yes	no	missenso	p.T3164M	rs143269114	27,8
S106	Severe MASLD	no	no
S107	Severe MASLD	no	no
S108	Severe MASLD	no	no
S109	Severe MASLD	no	no
S110	Severe MASLD	no	no
S111	Severe MASLD	no	no
S112	Severe MASLD	no	no
S113	Severe MASLD	no	no
S114	Severe MASLD	no	no
S115	Severe MASLD	no	no
S116	Severe MASLD	no	no
S117	Severe MASLD	no	no
S118	Severe MASLD	no	no
S119	Severe MASLD	no	no
S120	Severe MASLD	no	no
S121	Severe MASLD	no	no
S122	Severe MASLD	no	no
S123	Severe MASLD	no	no
S124	Severe MASLD	no	no
S125	Severe MASLD	no	no
S126	Severe MASLD	no	no
S127	Severe MASLD	no	no
S128	Severe MASLD	no	no
S129	Severe MASLD	no	no
S130	Severe MASLD	no	no
S131	Severe MASLD	no	no
S132	Severe MASLD	no	no
S133	Severe MASLD	yes	yes	frame_shift+3'UTR variant	p.E3969X	rs387906569
S134	Severe MASLD	no	no
S135	Severe MASLD	no	no
S136	Severe MASLD	no	no
S137	Severe MASLD	no	no
S138	Severe MASLD	yes	no	missenso+splicing	p.R297H	rs147223101	34
S139	Severe MASLD	no	no
S140	Severe MASLD	no	no
S141	Severe MASLD	no	no	3'UTR		rs142151703
S142	Severe MASLD	no	no
S143	Severe MASLD	no	no
S144	Severe MASLD	no	no
S145	Severe MASLD	no	no
S146	Severe MASLD	no	no
S147	Severe MASLD	no	no
S148	Severe MASLD	no	no
S149	Severe MASLD	yes	yes	missenso	p.S1524F		27,5
S150	Severe MASLD	no	no
S151	Severe MASLD	no	no
S152	Severe MASLD	no	no
S153	Severe MASLD	no	no
S154	Severe MASLD	no	no
S155	Severe MASLD	no	no
S156	Severe MASLD	no	no
S157	Severe MASLD	no	no
S158	Severe MASLD	no	no
S159	Severe MASLD	no	no
S160	Severe MASLD	no	no
S161	Severe MASLD	no	no
S162	Severe MASLD	no	no
S163	Severe MASLD	no	no
S164	Severe MASLD	no	no	missenso	p.R1228H	rs12713843	23,4
S165	Severe MASLD	yes	yes	missenso	p.S1524F		27,5
S166	Severe MASLD	no	no
S167	Severe MASLD	yes	no	missenso	p.G910R		28,5
S168	Severe MASLD	no	no
S169	Severe MASLD	no	no
S170	Severe MASLD	no	no
S171	Severe MASLD	no	no
S172	Severe MASLD	no	no
S173	Severe MASLD	no	no
S174	Severe MASLD	no	no
S175	Severe MASLD	no	no
S176	Severe MASLD	no	no
S177	Severe MASLD	no	no
S178	Severe MASLD	no	no
S179	Severe MASLD	no	no
S180	Severe MASLD	no	no
S181	Severe MASLD	no	no
S182	Severe MASLD	no	no
S183	Severe MASLD	no	no
S184	Severe MASLD	no	no
S185	Severe MASLD	no	no
S186	Severe MASLD	no	no
S187	Severe MASLD	no	no
S188	Severe MASLD	no	no
S189	Severe MASLD	no	no
S190	Severe MASLD	no	no
S191	Severe MASLD	no	no	splicing_region		rs41291161
S192	Severe MASLD	no	no
S193	Severe MASLD	no	no
S194	Severe MASLD	no	no
S195	Severe MASLD	no	no
S196	Severe MASLD	no	no
S197	Severe MASLD	no	no
S198	Severe MASLD	no	no	missenso	p.R1228H	rs12713843	23,4
S199	Severe MASLD	no	no
S200	Severe MASLD	no	no
S201	Severe MASLD	no	no
S202	Severe MASLD	no	no
S203	Severe MASLD	no	no
S204	Severe MASLD	no	no
S205	Severe MASLD	no	no	missenso	p.R1228H	rs12713843	23,4
S206	Severe MASLD	no	no
S207	Severe MASLD	no	no
S208	Severe MASLD	no	no
S209	Severe MASLD	no	no	missenso	p.A3848T	rs61743512	22,3
S210	Severe MASLD	no	no
S211	Severe MASLD	no	no	missenso	p.T3164M	rs143269114	27,8
S212	Severe MASLD	yes	yes	missenso	p.R490W	rs771541567	27,6
S213	Severe MASLD	no	no
S214	Severe MASLD	no	no
S215	Severe MASLD	no	no
S216	Severe MASLD	no	no
S217	Severe MASLD	no	no
S218	Severe MASLD	no	no
S219	Severe MASLD	no	no
S220	Severe MASLD	no	no
S221	Severe MASLD	no	no
S222	Severe MASLD	no	no
S223	Severe MASLD	no	no
S224	Severe MASLD	no	no
S225	Severe MASLD	no	no
S226	Severe MASLD	no	no
S227	Severe MASLD	no	no
S228	Severe MASLD	no	no
S229	Severe MASLD	no	no
S230	Severe MASLD	no	no
S231	Severe MASLD	no	no
S232	Severe MASLD	no	no
S233	Severe MASLD	no	no
S234	Severe MASLD	no	no
S235	Severe MASLD	no	no
S236	Severe MASLD	no	no
S237	Severe MASLD	no	no
S238	Severe MASLD	no	no
S239	Severe MASLD	no	no	missenso	p.T3047M	rs61742323	19,7
S240	Severe MASLD	no	no
S241	Severe MASLD	no	no
S242	Severe MASLD	no	no	missenso	p.V1064I		10,6
S243	Severe MASLD	no	no
S244	Severe MASLD	no	no
S245	Severe MASLD	no	no
S246	Severe MASLD	no	no
S247	Severe MASLD	no	no
S248	Severe MASLD	no	no
S249	Severe MASLD	no	no	splicing_region		rs41291161
S250	Severe MASLD	no	no
S251	Severe MASLD	no	no
S252	Severe MASLD	no	no
S253	Severe MASLD	no	no
S254	Severe MASLD	no	no
S255	Severe MASLD	no	no
S256	Severe MASLD	no	no	inframe deletion	P.Q4494del
S257	Severe MASLD	no	no
S258	Severe MASLD	no	no	duplication	p.Leu22dup	rs745520533
S259	Severe MASLD	no	no
S260	Severe MASLD	no	no	missenso	p.S3801T	rs12713540	22,4
S261	Severe MASLD	no	no
S262	Severe MASLD	no	no
S263	Severe MASLD	no	no
S264	Severe MASLD	yes	no	missenso	p.P167S	rs139842930	26,2
S265	Severe MASLD	no	no
S266	Severe MASLD	no	no
S267	Severe MASLD	no	no	missenso	p.I2156T		21,5
S268	Severe MASLD	no	no
S269	Severe MASLD	no	no
S270	Severe MASLD	no	no
S271	Severe MASLD	no	no
S272	Severe MASLD	no	no
S273	Severe MASLD	no	no
S274	Severe MASLD	no	no
S275	Severe MASLD	no	no
S276	Severe MASLD	no	no
S277	Severe MASLD	no	no
S278	Severe MASLD	no	no
S279	Severe MASLD	no	no
S280	Severe MASLD	no	no	missenso	p.V3373L	rs745408649	18,1
S281	Severe MASLD	no	no
S282	Severe MASLD	no	no
S283	Severe MASLD	no	no
S284	Severe MASLD	no	no
S285	Severe MASLD	no	no
S286	Severe MASLD	no	no
S287	Severe MASLD	no	no
S288	Severe MASLD	no	no
S289	Severe MASLD	no	no
S290	Severe MASLD	no	no
S291	Severe MASLD	no	no
S292	Severe MASLD	no	no
S293	Severe MASLD	no	no
S294	Severe MASLD	no	no
S295	Severe MASLD	no	no
S296	Severe MASLD	no	no
S297	Severe MASLD	no	no
S298	Severe MASLD	no	no
S299	Severe MASLD	no	no
S300	Severe MASLD	no	no
S301	Severe MASLD	no	no
S302	Severe MASLD	no	no
S303	Severe MASLD	no	no
S304	Severe MASLD	no	no
S305	Severe MASLD	no	no
S306	Severe MASLD	yes	yes	troncante	p.E2589*		36
S307	Severe MASLD	no	no
S308	Severe MASLD	no	no
S309	Severe MASLD	no	no
S310	Severe MASLD	no	no
S311	Severe MASLD	no	no
S312	Severe MASLD	no	no
S313	Severe MASLD	no	no
S314	Severe MASLD	no	no	missenso	p.N1772D		22,9
S315	Severe MASLD	no	no
S316	Severe MASLD	no	no
S317	Severe MASLD	no	no
S318	Severe MASLD	no	no
S319	Severe MASLD	no	no
S320	Severe MASLD	no	no	missenso	p.L1801P		25,8
S321	Severe MASLD	no	no
S322	Severe MASLD	no	no	missenso	p.R1228H	rs12713843	23,4
S323	Severe MASLD	no	no
S324	Severe MASLD	no	no
S325	Severe MASLD	no	no
S326	Severe MASLD	no	no
S327	Severe MASLD	no	no
S328	Severe MASLD	no	no
S329	Severe MASLD	no	no
S330	Severe MASLD	no	no
S331	Severe MASLD	no	no
S332	Severe MASLD	no	no
S333	Severe MASLD	no	no
S334	Severe MASLD	no	no
S335	Severe MASLD	no	no
S336	Severe MASLD	no	no
S337	Severe MASLD	no	no
S338	Severe MASLD	no	no
S339	Severe MASLD	no	no
S340	Severe MASLD	no	no
S341	Severe MASLD	no	no
S342	Severe MASLD	no	no	missenso	p.R1228H	rs12713843	23,4
S343	Severe MASLD	no	no
S344	Severe MASLD	no	no
S345	Severe MASLD	no	no
S346	Severe MASLD	no	no
S347	Severe MASLD	no	no
S348	Severe MASLD	no	no
S349	Severe MASLD	no	no	3'UTR		rs142151703
S350	Severe MASLD	no	no
S351	Severe MASLD	no	no
S352	Severe MASLD	no	no
S353	Severe MASLD	no	no
S354	Severe MASLD	no	no
S355	Severe MASLD	yes	yes	troncante	p.Q3176*		39
S356	Severe MASLD	no	no
S357	Severe MASLD	no	no
S358	Severe MASLD	no	no
S359	Severe MASLD	no	no
S360	Severe MASLD	no	no
S361	Severe MASLD	no	no
S362	Severe MASLD	no	no
S363	Severe MASLD	no	no
S364	Severe MASLD	no	no
S365	Severe MASLD	no	no
S366	Severe MASLD	yes	yes	troncante	p.S2429*		40
S367	Severe MASLD	no	no
S368	Severe MASLD	no	no
S369	Severe MASLD	no	no
S370	Severe MASLD	no	no
S371	Severe MASLD	no	no
S372	Severe MASLD	no	no
S373	Severe MASLD	no	no
S374	Severe MASLD	no	no
S375	Severe MASLD	no	no
S376	Severe MASLD	no	no
S377	Severe MASLD	yes	no	missenso	p.Y1247C	rs61741164	23,7
S378	Severe MASLD	no	no
S379	Severe MASLD	no	no
S380	Severe MASLD	no	no
S381	Severe MASLD	no	no
S382	Severe MASLD	no	no	missenso	p.R1228H	rs12713843	23,4
S383	Severe MASLD	no	no
S384	Severe MASLD	no	no
S385	Severe MASLD	no	no
S386	Severe MASLD	no	no
S387	Severe MASLD	no	no
S388	Severe MASLD	no	no
S389	Severe MASLD	no	no
S390	Severe MASLD	no	no
S391	Severe MASLD	no	no
S392	Severe MASLD	no	no
S393	Severe MASLD	no	no
S394	Severe MASLD	no	no
S395	Severe MASLD	no	no
S396	Severe MASLD	no	no
S397	Severe MASLD	no	no
S398	Severe MASLD	no	no
S399	Severe MASLD	no	no
S400	Severe MASLD	no	no
S401	Severe MASLD	no	no
S402	Severe MASLD	no	no
S403	Severe MASLD	no	no
S404	Severe MASLD	no	no
S405	Severe MASLD	no	no
S406	Severe MASLD	no	no
S407	Severe MASLD	no	no
S408	Severe MASLD	no	no	missenso	p.R1228H	rs12713843	23,4
S409	Severe MASLD	no	no
S410	Severe MASLD	no	no
S411	Severe MASLD	no	no
S412	Severe MASLD	no	no
S413	Severe MASLD	no	no
S414	Severe MASLD	no	no
S415	Severe MASLD	no	no
S416	Severe MASLD	no	no
S417	Severe MASLD	no	no
S418	Severe MASLD	no	no	3'UTR		rs142151703
S419	Severe MASLD	no	no
S420	Severe MASLD	no	no
S421	Severe MASLD	no	no	missenso	p.R1228H	rs12713843	23,4
S422	Severe MASLD	no	no	missenso	p.I3348V	rs757662434	23
S423	Severe MASLD	no	no
S424	Severe MASLD	yes	yes	missenso+splicing	p.D1854N	rs138005301	20,8
S425	Severe MASLD	no	no
S426	Severe MASLD	no	no
S427	Severe MASLD	no	no
S428	Severe MASLD	no	no
S429	Severe MASLD	no	no
S430	Severe MASLD	no	no
S431	Severe MASLD	no	no
S432	Severe MASLD	no	no	missenso	p.Y1840C	rs376731471	23,2
S433	Severe MASLD	no	no
S434	Severe MASLD	no	no
S435	Severe MASLD	no	no
S436	Severe MASLD	no	no
S437	Severe MASLD	no	no	missenso	p.R1689H	rs151009667	27,8
S438	Severe MASLD	no	no
S439	Severe MASLD	no	no
S440	Severe MASLD	no	no
S441	Severe MASLD	no	no
S442	Severe MASLD	no	no
S443	Severe MASLD	no	no
S444	Severe MASLD	no	no
S445	Severe MASLD	no	no
S446	Severe MASLD	no	no
S447	Severe MASLD	no	no
S448	Severe MASLD	no	no
S449	Severe MASLD	no	no
S450	Severe MASLD	no	no
S451	Severe MASLD	no	no
S452	Severe MASLD	no	no
S453	Severe MASLD	no	no
S454	Severe MASLD	no	no
S455	Severe MASLD	no	no
S456	Severe MASLD	no	no
S457	Severe MASLD	no	no
S458	Severe MASLD	no	no	missenso	p.P4205L	rs375471570	23,4
S459	Severe MASLD	no	no
S460	Severe MASLD	no	no
S461	Severe MASLD	no	no
S462	Severe MASLD	no	no
S463	Severe MASLD	no	no
S464	Severe MASLD	no	no
S465	Severe MASLD	no	no
S466	Severe MASLD	no	no
S467	Severe MASLD	no	no
S468	Severe MASLD	no	no
S469	Severe MASLD	no	no
S470	Severe MASLD	no	no
S471	Severe MASLD	no	no
S472	Severe MASLD	no	no
S473	Severe MASLD	no	no	missenso	p.V4394A	rs12720843	14,7
S474	Severe MASLD	no	no	missenso	p.Y3295H	rs186299244	15,3
S475	Severe MASLD	no	no
S476	Severe MASLD	no	no
S477	Severe MASLD	no	no
S478	Severe MASLD	no	no
S479	Severe MASLD	no	no
S480	Severe MASLD	no	no
S481	Severe MASLD	no	no
S482	Severe MASLD	no	no
S483	Severe MASLD	no	no
S484	Severe MASLD	no	no
S485	Severe MASLD	no	no
S486	Severe MASLD	no	no	missenso	p.P2821L	rs72653095	19,9
S487	Severe MASLD	no	no
S488	Severe MASLD	no	no
S489	Severe MASLD	no	no
S490	Severe MASLD	yes	no	missenso	p.L719S		28,5
S491	Severe MASLD	no	no
S492	Severe MASLD	no	no
S493	Severe MASLD	no	no
S494	Severe MASLD	no	no
S495	Severe MASLD	no	no
S496	Severe MASLD	no	no
S497	Severe MASLD	no	no
S498	Severe MASLD	no	no
S499	Severe MASLD	no	no
S500	Severe MASLD	no	no
S501	Severe MASLD	yes	yes	splicing_region	c.3696+2T>G
S502	Severe MASLD	no	no
S503	Severe MASLD	no	no
S504	Severe MASLD	no	no
S505	Severe MASLD	no	no
S506	Severe MASLD	no	no
S507	Severe MASLD	no	no	missenso	p.D4390N		23,4
S508	Severe MASLD	no	no
S509	Severe MASLD	no	no
S510	Severe MASLD	no	no
D1	Control	no	no
D20	Control	no	no
D21	Control	no	no
D22	Control	no	no
D31	Control	no	no
D32	Control	no	no
D33	Control	no	no
D34	Control	no	no	missense	p.S3801T	rs12713540	22,4
D35	Control	no	no
D36	Control	no	no
D37	Control	no	no
D38	Control	no	no
D39	Control	no	no
D40	Control	no	no
D41	Control	no	no
D42	Control	no	no
D43	Control	no	no
D44	Control	no	no
D45	Control	no	no
D46	Control	no	no
D47	Control	no	no	missense	p.S3801T	rs12713540	22,4
D48	Control	no	no
D49	Control	no	no
D50	Control	no	no
D10	Control	no	no
D11	Control	no	no	missense	p.E2802V		25,6
D13	Control	no	no
D14	Control	no	no
D15	Control	no	no
D16	Control	no	no
D17	Control	no	no
D18	Control	no	no
D19	Control	no	no
D2	Control	no	no
D23	Control	no	no
D24	Control	no	no
D25	Control	no	no
D26	Control	no	no
D27	Control	no	no
D28	Control	no	no
D29	Control	no	no
D3	Control	no	no
D30	Control	no	no
D4	Control	no	no
D5	Control	no	no
D6	Control	no	no
D7	Control	no	no	missense	p.S3801T	rs12713540	22,4
D8	Control	no	no
D9	Control	no	no
D12	Control	no	no
1780	Control	no	no
19513	Control	no	no
19896	Control	no	no
35358	Control	no	no
39797	Control	no	no
47046	Control	no	no
56704	Control	no	no
57916	Control	no	no
60266	Control	no	no
63063	Control	no	no
72437	Control	no	no
96275	Control	no	no
184847	Control	no	no
213635	Control	no	no
272572	Control	no	no
276024	Control	no	no
305827	Control	no	no
313658	Control	no	no
315700	Control	no	no
327692	Control	no	no	missense	p.R1128H	rs12713843,CM040371,COSV51927392	17,71
355138	Control	no	no
377650	Control	no	no	missense	p.S1613T	rs61742247	13,12
469610	Control	no	no
473722	Control	no	no
485215	Control	no	no
504500	Control	no	no
514732	Control	no	no
538829	Control	no	no
547812	Control	no	no	missense	p.M2042T	rs371224295	19.13
555564	Control	no	no
570729	Control	no	no
581052	Control	no	no
589480	Control	no	no
607567	Control	no	no
619632	Control	no	no
621249	Control	no	no
639479	Control	no	no	missense	p.Arg532Trp	rs13306194	23.5
643072	Control	no	no
649831	Control	no	no
650002	Control	no	no	missense	p.S3279G	rs12720854	18.59
656832	Control	no	no
658125	Control	no	no	missense	p.Pro4205Leu	rs375471570	22.6
661747	Control	no	no
674958	Control	no	no
681672	Control	no	no
681677	Control	no	no	missense	p.Asp1113His	rs12713844	23.2
682805	Control	no	no
696010	Control	no	no
698184	Control	no	no
701790	Control	no	no
704896	Control	no	no
705685	Control	no	no
713868	Control	no	no
715758	Control	no	no
719973	Control	no	no	missense	p.Gly1617Glu	rs146341569	24.7
720368	Control	no	no
725690	Control	no	no
726690	Control	no	no
728045	Control	no	no
728177	Control	no	no	missense	p.E3160K	rs999346511	14.3
733501	Control	no	no
734313	Control	no	no	missense	p.Pro145Ser	rs6752026 + rs12714192 + rs61736761	26.1
742439	Control	no	no
742967	Control	no	no
745019	Control	no	no
750113	Control	no	no
751250	Control	no	no	missense	p.Arg532Trp	rs13306194	23.5
752184	Control	no	no
753614	Control	no	no
754751	Control	yes	no	missense	p.A467G	rs376602710	24,2
758616	Control	no	no
691980	Control	no	no	missense	T3047R	rs61742323	15.66
881612	Control	no	no
662848	Control	no	no
754889	Control	no	no	missense	S3279G+R1284Q	rs12720854+rs372154910	18.59+18.76
881482	Control	no	no
470709	Control	no	no
814524	Control	no	no
844404	Control	no	no	missense	p.R1128H	rs12713843,CM040371,COSV51927392	17,71
705218	Control	no	no
472591	Control	no	no
667940	Control	no	no	missense	p. S3279G	rs12720854	18.59
701099	Control	no	no
765776	Control	no	no	missense	p.R1128H	rs12713843,CM040371,COSV51927392	17,71
772227	Control	no	no
843812	Control	no	no
843943	Control	no	no
643259	Control	no	no
658975	Control	no	no
880687	Control	no	no	missense	p.Asp1113His	rs12713844	23.2
880534	Control	no	no
302890	Control	no	no
734584	Control	no	no
844557	Control	no	no
880412	Control	no	no
825672	Control	no	no
867881	Control	no	no
880184	Control	no	no
623872	Control	no	no	splice_polypyrimidine_tract_variant,intron_variant		rs200768300
816137	Control	no	no
821564	Control	no	no
841742	Control	no	no
879888	Control	no	no	splice_polypyrimidine_tract_variant,intron_variant		rs200768300
518660	Control	no	no
881711	Control	no	no
826508	Control	no	no
685034	Control	no	no
881501	Control	no	no
881516	Control	no	no	missense	p.T3693A	COSV99263809	25,1
523370	Control	no	no
708877	Control	no	no
727468	Control	no	no	missense	p.Pro4205Leu	rs375471570	22.6
767360	Control	no	no	missense	p.R1128H	rs12713843,CM040371,COSV51927392	17,71
881336	Control	no	no
881340	Control	no	no
208357	Control	no	no
641971	Control	no	no	missense	p.K2575I	rs201152495,CM172118	19.43
663177	Control	no	no	missense	p. S3279G	rs12720854	18.59
670789	Control	no	no
815786	Control	no	no	missense	p.Asp1113His	rs12713844	23.2
881067	Control	no	no
789496	Control	no	no
880812	Control	no	no
880864	Control	no	no
221752	Control	no	no
468364	Control	no	no
828472	Control	no	no
880713	Control	no	no
880753	Control	no	no
880541	Control	no	no
704660	Control	no	no
706028	Control	no	no	splice region, synonimous variant	1169	rs141763789,COSV99268461
880409	Control	no	no
880325	Control	no	no
695582	Control	no	no
880164	Control	no	no	missense	p.R1689H	rs151009667,CM104751,COSV51927981	25
464583	Control	no	no
880100	Control	no	no
879970	Control	no	no
EPIEXO 0001-B	Control	no	no
EPIEXO 0001-C	Control	no	no
EPIEXO 0003-A	Control	no	no
EPIEXO 0003-C	Control	no	no
EPIEXO 0004-A	Control	no	no
EPIEXO 0004-C	Control	no	no
EPIEXO 0005-A	Control	no	no	missense	p. R1128H	rs12713843	17.71
EPIEXO 0005-B	Control	no	no
EPIEXO 0006-B	Control	no	no
EPIEXO 0006-C	Control	no	no
EPIEXO 0007-A	Control	no	no
EPIEXO 0007-B	Control	no	no
EPIEXO 0008-B	Control	no	no
EPIEXO 0008-C	Control	no	no
EPIEXO 0009-B	Control	no	no
EPIEXO 0009-C	Control	no	no
EPIEXO 0010-B	Control	no	no
EPIEXO 0010-C	Control	no	no
EPIEXO 0011-B	Control	no	no
EPIEXO 0011-C	Control	no	no	missense	p.Asp1113His	rs12713844	23.2
EPIEXO 0012-B	Control	no	no	missense	p.Asp1113His	rs12713844	23.3
EPIEXO 0012-C	Control	no	no
EPIEXO 0014-A	Control	no	no
EPIEXO 0014-C	Control	no	no
EPIEXO 0015-A	Control	no	no	missense	p.Arg532Trp	rs13306194	23.5
EPIEXO 0015-C	Control	no	no
EPIEXO 0016-B	Control	no	no
EPIEXO 0016-C	Control	no	no
EPIEXO 0017-B	Control	no	no
EPIEXO 0017-C	Control	no	no
EPIEXO 0018-B	Control	no	no
EPIEXO 0018-C	Control	no	no	missense	p.N2971T	rs72653098	10.77
EPIEXO 0019-B	Control	no	no	missense	p. R1128H	rs12713843	17.71
EPIEXO 0019-C	Control	no	no
EPIEXO 0020-B	Control	no	no
EPIEXO 0020-C	Control	no	no
EPIEXO 0023-A	Control	no	no	missense	p.Ser3801Thr	rs12713540	22.5
EPIEXO 0023-B	Control	no	no
EPIEXO 0024-B	Control	no	no	missense	p.Thr3164Met + R1128H	rs143269114 e rs12713843	26.9
EPIEXO 0024-C	Control	no	no
EPIEXO 0025-B	Control	no	no
EPIEXO 0025-C	Control	no	no
EPIEXO 0026-B	Control	no	no
EPIEXO 0026-C	Control	no	no
EPIEXO 0027-B	Control	no	no
EPIEXO 0027-C	Control	no	no
EPIEXO 0028-B	Control	no	no	missense	p.Arg532Trp	rs13306194	23.5
EPIEXO 0029-B	Control	no	no
EPIEXO 0029-C	Control	no	no
EPIEXO 0030-B	Control	no	no
EPIEXO 0030-C	Control	no	no
EPIEXO 0013-C	Control	no	no
EPIEXO 0013-D	Control	no	no
EPIEXO 0031-B	Control	no	no
EPIEXO 0031-C	Control	yes	no	missense	p.Tyr52His	rs757747864	26.3
EPIEXO 0032-A	Control	no	no
EPIEXO 0032-C	Control	no	no	missense	p.S2429T	rs72653092	16.81
EPIEXO 0034-B	Control	no	no
EPIEXO 0034-C	Control	no	no
EPIEXO 0035-C	Control	no	no
EPIEXO 0035-D	Control	no	no
EPIEXO 0036-B	Control	no	no
EPIEXO 0036-C	Control	no	no
EPIEXO 0037-B	Control	no	no
EPIEXO 0037-C	Control	no	no	missense	p.Leu3313Ile	rs146687604	22.4
EPIEXO 0038-B	Control	no	no
EPIEXO 0038-C	Control	no	no
EPIEXO 0039-B	Control	no	no
EPIEXO 0039-C	Control	no	no	missense	p.Gln708Arg	rs371190827	20.3
EPIEXO 0040-B	Control	no	no
EPIEXO 0041-B	Control	no	no	missense	p.Ser3294Pro	rs12720855 + rs12713675	23.7
EPIEXO 0041-C	Control	no	no

## Sheet: Figure 1b
rs mutazione	posizione	REF	ALT	protein position	amminoacids sostitution	CADD_phred	exon	intron	definition A	definition B
rs61741164	21237422	T	C	1247	Y/C	23.7	24/29		yes
rs1572785480	21235169	G	A	1524	S/F	27.5	26/29		yes	yes
	21252663	T	C					11/28	yes
	21255299	G	A	427	R/*	37	10/29		yes	yes
rs148502464	21247983	C	T	753	G/E	23.8	16/29		yes
rs121918390	21232176	G	A	2522	R/*	37	26/29		yes	yes
rs149660265	21238260	T	C	1164	R/G	26.6	22/29		yes
	21256241	C	A	352	V/F	27.8	9/29		yes	yes
rs775345377	21246396	C	T			24.3		17/28	yes
rs143269114	21230249	G	A	3164	T/M	27.8	26/29		yes
rs387906569	21227322	TC	T	3969	E/X		28/29		yes	yes
	21231692	TC	T	2683	E/X		26/29		yes	yes
rs771541567	21252772	G	A	490	R/W	27.6	11/29		yes	yes
rs61741164	21237422	T	C	1247	Y/C	23.7	24/29		yes
rs139842930	21260868	G	A	167	P/S	26.2	5/29		yes
	21231975	C	A	2589	E/*	36	26/29		yes	yes
rs147223101	21257702	C	T	297	R/H	34	8/29		yes
rs1572785480	21235169	G	A	1524	S/F	27.5	26/29		yes	yes
rs1572785480	21235169	G	A	1524	S/F	27.5	26/29		yes	yes
	21245791	C	G	910	G/R	28.5	18/29		yes
	21230214	G	A	3176	Q/*	39	26/29		yes	yes
	21232454	G	T	2429	S/*	40	26/29		yes	yes
	21237943	A	C	APOB c.3696+2T>G				23/28	yes	yes
	21249748	A	G	719	L/S	28.5	15/29		yes
rs376602710	21029968	G	C	467/4563	A/G	24.2	11/29	-	yes

## Sheet: figure 2
Pheno	Mask	N	N.case	EXTRA	P	Scheme
AST	Joint	396436		DF=5	1.03968e-11	APOB
Autoimmune liver diseases	Joint	416891	678	DF=5	0.88359	APOB
Cardiovascular disease (CVD)	Joint	416891	65952	DF=5	0.0014643	APOB
Cholesterol	Joint	397888		DF=5	5.86138e-201	APOB
Chronic kidney failure	Joint	416891	17135	DF=5	0.618805	APOB
Diabetes	Joint	416891	38799	DF=5	0.121747	APOB
Glucose	Joint	363905		DF=5	0.352954	APOB
Glycated haemoglobin (HbA1c)	Joint	397996		DF=5	0.000425991	APOB
HDL cholesterol	Joint	364174		DF=5	3.03599e-17	APOB
Heart Failure (HF)	Joint	416891	14737	DF=5	0.543611	APOB
Hypertension	Joint	416891	168000	DF=5	0.145336	APOB
LDL	Joint	397149		DF=5	3.64754e-280	APOB
Triglycerides	Joint	397582		DF=5	9.07821e-153	APOB
AST	Joint	396436		DF=5	2.91676e-06	APOB48/100
Autoimmune liver diseases	Joint	416891	678	DF=5	0.899056	APOB48/100
Cardiovascular disease (CVD)	Joint	416891	65952	DF=5	0.000907695	APOB48/100
Cholesterol	Joint	397888		DF=5	7.76247e-107	APOB48/100
Chronic kidney failure	Joint	416891	17135	DF=5	0.612549	APOB48/100
Diabetes	Joint	416891	38799	DF=5	0.126767	APOB48/100
Glucose	Joint	363905		DF=5	0.155378	APOB48/100
Glycated haemoglobin (HbA1c)	Joint	397996		DF=5	0.00119371	APOB48/100
HDL cholesterol	Joint	364174		DF=5	1.1896e-11	APOB48/100
Heart Failure (HF)	Joint	416891	14737	DF=5	0.7263	APOB48/100
Hypertension	Joint	416891	168000	DF=5	0.520445	APOB48/100
LDL	Joint	397149		DF=5	4.0738e-143	APOB48/100
Triglycerides	Joint	397582		DF=5	1.98198e-69	APOB48/100
AST	Joint	396436		DF=5	1.94388e-06	APOB100
Autoimmune liver diseases	Joint	416891	678	DF=5	0.854979	APOB100
Cardiovascular disease (CVD)	Joint	416891	65952	DF=5	0.194421	APOB100
Cholesterol	Joint	397888		DF=5	4.77529e-167	APOB100
Chronic kidney failure	Joint	416891	17135	DF=5	0.133907	APOB100
Diabetes	Joint	416891	38799	DF=5	0.330085	APOB100
Glucose	Joint	363905		DF=5	0.941575	APOB100
Glycated haemoglobin (HbA1c)	Joint	397996		DF=5	0.0399669	APOB100
HDL cholesterol	Joint	364174		DF=5	3.39234e-11	APOB100
Heart Failure (HF)	Joint	416891	14737	DF=5	0.596383	APOB100
Hypertension	Joint	416891	168000	DF=5	0.203018	APOB100
LDL	Joint	397149		DF=5	1.85353e-231	APOB100
Triglycerides	Joint	397582		DF=5	1.41254e-118	APOB100

## Sheet: figure 3
Isoform	Pheno	Mask	OR	SE	95% CI	P	ACAT_P	N	Direction	HetISq	HetChiSq	HetDf	HetPVal	N_case	N_control	MAC_case	MAC_control	Study
ApoB	Cirrhosis	LoF/Missense	1.82419	0.159292	[1.33, 2.49]	0.0001608	1.78761e-06	512443	++++	10.6	3.355	3	0.34					MVP_AFR,MVP_EUR,Milan,UKBB
ApoB	Cirrhosis	LoF	2.7355	0.204844	[1.83, 4.09]	8.988e-07	1.78761e-06	512443	++++	0	1.828	3	0.6088					MVP_AFR,MVP_EUR,Milan,UKBB
ApoB100	Cirrhosis	LoF	3.96117	0.359765	[1.96, 8.02]	0.0001301	0.000258827	512443	++++	0	0.573	3	0.9025					MVP_AFR,MVP_EUR,Milan,UKBB
ApoB100	Cirrhosis	LoF/Missense	1.98261	0.304219	[1.09, 3.60]	0.02447	0.000258827	512443	-+++	30.5	4.319	3	0.229					MVP_AFR,MVP_EUR,Milan,UKBB
ApoB48/100	Cirrhosis	LoF	2.90493	0.291121	[1.64, 5.14]	0.0002492	0.000469599	512443	++++	41.2	5.099	3	0.1647					MVP_AFR,MVP_EUR,Milan,UKBB
ApoB48/100	Cirrhosis	LoF/Missense	1.97512	0.236885	[1.24, 3.14]	0.004063	0.000469599	512443	++++	0	0.595	3	0.8976					MVP_AFR,MVP_EUR,Milan,UKBB
ApoB	HCC	LoF/Missense	3.53432	0.268156	[2.09, 5.98]	2.5e-06	7.58593e-12	512397	++++	0	2.722	3	0.4366					MVP_AFR,MVP_EUR,Milan,UKBB
ApoB	HCC	LoF	7.79473	0.295686	[4.37, 13.92]	3.793e-12	7.58593e-12	512397	++++	54.9	6.65	3	0.08395					MVP_AFR,MVP_EUR,Milan,UKBB
ApoB100	HCC	LoF/Missense	2.29695	0.691353	[0.59, 8.91]	0.229	0.0015984	512397	+++-	44	5.353	3	0.1477					MVP_AFR,MVP_EUR,Milan,UKBB
ApoB100	HCC	LoF	10.1878	0.692423	[2.62, 39.58]	0.0008015	0.0015984	512397	+++-	25.6	4.034	3	0.2579					MVP_AFR,MVP_EUR,Milan,UKBB
ApoB48/100	HCC	LoF	10.2557	0.350321	[5.16, 20.38]	3.035e-11	6.06988e-11	512397	++++	75.9	12.429	3	0.006049					MVP_AFR,MVP_EUR,Milan,UKBB
ApoB48/100	HCC	LoF/Missense	4.03663	0.291168	[2.28, 7.14]	1.647e-06	6.06988e-11	512397	++++	64.4	8.421	3	0.03807					MVP_AFR,MVP_EUR,Milan,UKBB
ApoB	Cirrhosis	LoF/Missense	3.42402	0.489598	[1.31, 8.94]	0.0299721	1.78761e-06	758						278	480	13	6	Milan
ApoB	Cirrhosis	LoF	3.84899	0.766527	[0.86, 17.29]	0.206463	1.78761e-06	758						278	480	5	2	Milan
ApoB	HCC	LoF/Missense	1.89739	0.492309	[0.72, 4.98]	0.25069	7.58593e-12	712						155	557	7	12	Milan
ApoB	HCC	LoF	2.82295	0.718541	[0.69, 11.54]	0.526936	7.58593e-12	712						155	557	3	4	Milan
ApoB100	Cirrhosis	LoF/Missense	12.2087	1.51374	[0.63, 237.24]	0.186066	0.000258827	758						278	480	4	0	Milan
ApoB100	Cirrhosis	LoF	8.68897	1.55103	[0.42, 181.65]	0.401913	0.000258827	758						278	480	2	0	Milan
ApoB100	HCC	LoF/Missense	25.5902	1.51462	[1.31, 498.13]	0.00772381	0.0015984	712						155	557	4	0	Milan
ApoB100	HCC	LoF	18.1596	1.55187	[0.87, 380.26]	0.17964	0.0015984	712						155	557	2	0	Milan
ApoB48/100	Cirrhosis	LoF/Missense	2.57328	0.514711	[0.94, 7.06]	0.105132	0.000469599	758						278	480	9	6	Milan
ApoB48/100	Cirrhosis	LoF	2.43158	0.831525	[0.48, 12.41]	0.450426	0.000469599	758						278	480	3	2	Milan
ApoB48/100	HCC	LoF/Missense	1.00157	0.611641	[0.30, 3.32]	0.668816	6.06988e-11	712						155	557	3	12	Milan
ApoB48/100	HCC	LoF	1.19417	0.94719	[0.19, 7.64]	1	6.06988e-11	712						155	557	1	4	Milan
ApoB	Cirrhosis	LoF	4.73802	1.14147	[0.51, 44.38]	0.172937	1.78761e-06	23454						949	22505	2	19	MVP_AFR
ApoB	Cirrhosis	LoF/Missense	1.0413	0.470073	[0.41, 2.62]	0.931386	1.78761e-06	23454						949	22505	5	118	MVP_AFR
ApoB100	Cirrhosis	LoF	1.91437	1.30529	[0.15, 24.72]	0.618834	0.000258827	23454						949	22505	1	14	MVP_AFR
ApoB100	Cirrhosis	LoF/Missense	0.750982	0.622791	[0.22, 2.55]	0.645642	0.000258827	23454						949	22505	2	65	MVP_AFR
ApoB48/100	Cirrhosis	LoF	89.578	2.35171	[0.89, 8995.34]	0.05595	0.000469599	23454						949	22505	1	5	MVP_AFR
ApoB48/100	Cirrhosis	LoF/Missense	1.60061	0.714466	[0.39, 6.49]	0.510297	0.000469599	23454						949	22505	3	53	MVP_AFR
ApoB	Cirrhosis	LoF	3.82703	0.393983	[1.77, 8.28]	0.00359021	1.78761e-06	70574						1971	68603	7	67	MVP_EUR
ApoB	Cirrhosis	LoF/Missense	2.0943	0.322426	[1.11, 3.94]	0.0376938	1.78761e-06	70574						1971	68603	10	172	MVP_EUR
ApoB100	Cirrhosis	LoF	4.26482	0.910707	[0.72, 25.42]	0.111247	0.000258827	70574						1971	68603	3	41	MVP_EUR
ApoB100	Cirrhosis	LoF/Missense	2.85274	0.645854	[0.80, 10.12]	0.104571	0.000258827	70574						1971	68603	5	85	MVP_EUR
ApoB48/100	Cirrhosis	LoF	5.84075	0.532143	[2.06, 16.57]	0.00539486	0.000469599	70574						1971	68603	4	26	MVP_EUR
ApoB48/100	Cirrhosis	LoF/Missense	2.43012	0.621712	[0.72, 8.22]	0.15323	0.000469599	70574						1971	68603	5	87	MVP_EUR
ApoB	HCC	LoF	18.326	0.711543	[4.54, 73.92]	0.00219928	7.58593e-12	23454						191	23263	2	20	MVP_AFR
ApoB	HCC	LoF/Missense	4.55867	0.554776	[1.54, 13.52]	0.0249666	7.58593e-12	23454						191	23263	3	123	MVP_AFR
ApoB100	HCC	LoF	14.6544	0.924494	[2.39, 89.72]	0.0249448	0.0015984	23454						191	23263	1	15	MVP_AFR
ApoB100	HCC	LoF/Missense	3.47964	1.50471	[0.18, 66.43]	0.407281	0.0015984	23454						191	23263	1	68	MVP_AFR
ApoB48/100	HCC	LoF	37.8261	1.01448	[5.18, 276.27]	0.00602698	6.06988e-11	23454						191	23263	1	5	MVP_AFR
ApoB48/100	HCC	LoF/Missense	7.72344	0.671003	[2.07, 28.77]	0.01706	6.06988e-11	23454						191	23263	2	55	MVP_AFR
ApoB	HCC	LoF	15.0494	0.50341	[5.61, 40.37]	8.05842e-05	7.58593e-12	70574						326	70248	5	71	MVP_EUR
ApoB	HCC	LoF/Missense	5.59616	0.485598	[2.16, 14.50]	0.00479479	7.58593e-12	70574						326	70248	5	180	MVP_EUR
ApoB100	HCC	LoF	47.0175	2.20457	[0.62, 3538.57]	0.0807049	0.0015984	70574						326	70248	2	43	MVP_EUR
ApoB100	HCC	LoF/Missense	3.70225	1.5233	[0.19, 73.30]	0.390185	0.0015984	70574						326	70248	2	89	MVP_EUR
ApoB48/100	HCC	LoF	35.1678	0.606016	[10.72, 115.34]	3.08582e-05	6.06988e-11	70574						326	70248	3	28	MVP_EUR
ApoB48/100	HCC	LoF/Missense	9.33135	0.558735	[3.12, 27.90]	0.00244152	6.06988e-11	70574						326	70248	3	91	MVP_EUR
ApoB	Cirrhosis	LoF	2.21248	0.258892	[1.33, 3.67]	0.00215958	1.78761e-06	417657						3355	414302	19	1094	UKBB
ApoB	Cirrhosis	LoF/Missense	1.70561	0.21773	[1.11, 2.61]	0.0141984	1.78761e-06	417657						3355	414302	25	1853	UKBB
ApoB	HCC	LoF	4.07997	0.52854	[1.45, 11.50]	0.00780657	7.58593e-12	417657						477	417180	5	1108	UKBB
ApoB	HCC	LoF/Missense	3.22573	0.660695	[0.88, 11.78]	0.0762922	7.58593e-12	417657						477	417180	5	1873	UKBB
ApoB100	Cirrhosis	LoF	3.96922	0.425713	[1.72, 9.14]	0.00120254	0.000258827	417657						3355	414302	8	295	UKBB
ApoB100	Cirrhosis	LoF/Missense	2.31559	0.430606	[1.00, 5.39]	0.0511811	0.000258827	417657						3355	414302	10	700	UKBB
ApoB100	HCC	LoF	0.366367	1.84202	[0.01, 13.55]	0.585673	0.0015984	417657						477	417180	0	303	UKBB
ApoB100	HCC	LoF/Missense	0.365708	1.12963	[0.04, 3.35]	0.373204	0.0015984	417657						477	417180	0	710	UKBB
ApoB48/100	Cirrhosis	LoF	1.89718	0.388053	[0.89, 4.06]	0.0988986	0.000469599	417657						3355	414302	11	799	UKBB
ApoB48/100	Cirrhosis	LoF/Missense	1.75491	0.324444	[0.93, 3.31]	0.0830118	0.000469599	417657						3355	414302	15	1154	UKBB
ApoB48/100	HCC	LoF	5.26441	0.547245	[1.80, 15.39]	0.00240414	6.06988e-11	417657						477	417180	5	805	UKBB
ApoB48/100	HCC	LoF/Missense	3.62328	0.520005	[1.31, 10.04]	0.0132972	6.06988e-11	417657						477	417180	5	1164	UKBB

## Sheet: Figure 4a
a	term	Estimate	StdErr	p.value	id_name_s	Marker Level 1	Marker Level 2	Marker Level 3 Short	Marker Level 3 Long	suffix	datafield1	name_ukb
23481	DOI	-0.335835	0.034585	2.72207e-22	1	Lipoprotein particles	VLDL	XXL	Chylomicrons and extremely large VLDL particles	-0.0	23481-0.0	Concentration of Chylomicrons and Extremely Large VLDL Particles
23488	DOI	-0.534126	0.0342078	5.83042e-55	2	Lipoprotein particles	VLDL	XL	Very large VLDL particles	-0.0	23488-0.0	Concentration of Very Large VLDL Particles
23495	DOI	-0.635885	0.0346765	4.14572e-75	3	Lipoprotein particles	VLDL	L	Large VLDL particles	-0.0	23495-0.0	Concentration of Large VLDL Particles
23502	DOI	-0.93831	0.0369873	5.62341e-142	4	Lipoprotein particles	VLDL	M	Medium VLDL particles	-0.0	23502-0.0	Concentration of Medium VLDL Particles
23509	DOI	-0.92165	0.0361039	9.7051e-144	5	Lipoprotein particles	VLDL	S	Small VLDL particles	-0.0	23509-0.0	Concentration of Small VLDL Particles
23516	DOI	-0.998761	0.0367004	4.44631e-163	6	Lipoprotein particles	VLDL	XS	Very small VLDL particles	-0.0	23516-0.0	Concentration of Very Small VLDL Particles
23523	DOI	-0.845569	0.0368873	2.73527e-116	7	Lipoprotein particles	IDL		IDL particles	-0.0	23523-0.0	Concentration of IDL Particles
23530	DOI	-0.94895	0.0372175	2.10378e-143	8	Lipoprotein particles	LDL	L	Large LDL particles	-0.0	23530-0.0	Concentration of Large LDL Particles
23537	DOI	-0.866347	0.0373129	2.96483e-119	9	Lipoprotein particles	LDL	M	Medium LDL particles	-0.0	23537-0.0	Concentration of Medium LDL Particles
23544	DOI	-0.920771	0.0372048	3.1989e-135	10	Lipoprotein particles	LDL	S	Small LDL particles	-0.0	23544-0.0	Concentration of Small LDL Particles
23551	DOI	-0.141801	0.0315273	6.868e-06	11	Lipoprotein particles	HDL	XL	Very large HDL particles	-0.0	23551-0.0	Concentration of Very Large HDL Particles
23558	DOI	-0.00400876	0.0301521	0.894232	12	Lipoprotein particles	HDL	L	Large HDL particles	-0.0	23558-0.0	Concentration of Large HDL Particles
23565	DOI	-0.042106	0.0342819	0.219361	13	Lipoprotein particles	HDL	M	Medium HDL particles	-0.0	23565-0.0	Concentration of Medium HDL Particles
23572	DOI	-0.385924	0.0379552	2.75804e-24	14	Lipoprotein particles	HDL	S	Small HDL particles	-0.0	23572-0.0	Concentration of Small HDL Particles
23484	DOI	-0.395858	0.0346298	2.92213e-30	15	Cholesterol	VLDL	XXL	Chylomicrons and extremely large VLDL particles	-0.0	23484-0.0	Cholesterol in Chylomicrons and Extremely Large VLDL
23491	DOI	-0.694388	0.0351378	6.346e-87	16	Cholesterol	VLDL	XL	Very large VLDL particles	-0.0	23491-0.0	Cholesterol in Very Large VLDL
23498	DOI	-0.711433	0.0353651	5.25775e-90	17	Cholesterol	VLDL	L	Large VLDL particles	-0.0	23498-0.0	Cholesterol in Large VLDL
23505	DOI	-0.909867	0.0373324	3.38065e-131	18	Cholesterol	VLDL	M	Medium VLDL particles	-0.0	23505-0.0	Cholesterol in Medium VLDL
23512	DOI	-0.978156	0.0370514	1.37088e-153	19	Cholesterol	VLDL	S	Small VLDL particles	-0.0	23512-0.0	Cholesterol in Small VLDL
23519	DOI	-0.861447	0.0362689	1.05682e-124	20	Cholesterol	VLDL	XS	Very small VLDL particles	-0.0	23519-0.0	Cholesterol in Very Small VLDL
23526	DOI	-0.674954	0.0358501	4.52898e-79	21	Cholesterol	IDL		IDL particles	-0.0	23526-0.0	Cholesterol in IDL
23533	DOI	-0.766328	0.0368609	5.3592e-96	22	Cholesterol	LDL	L	Large LDL particles	-0.0	23533-0.0	Cholesterol in Large LDL
23540	DOI	-0.832784	0.0372814	1.58489e-110	23	Cholesterol	LDL	M	Medium LDL particles	-0.0	23540-0.0	Cholesterol in Medium LDL
23547	DOI	-0.855939	0.0372222	5.188e-117	24	Cholesterol	LDL	S	Small LDL particles	-0.0	23547-0.0	Cholesterol in Small LDL
23554	DOI	-0.0738257	0.0312455	0.0181393	25	Cholesterol	HDL	XL	Very large HDL particles	-0.0	23554-0.0	Cholesterol in Very Large HDL
23561	DOI	0.0287139	0.0301107	0.340282	26	Cholesterol	HDL	L	Large HDL particles	-0.0	23561-0.0	Cholesterol in Large HDL
23568	DOI	0.00734281	0.0339167	0.828601	27	Cholesterol	HDL	M	Medium HDL particles	-0.0	23568-0.0	Cholesterol in Medium HDL
23575	DOI	-0.353386	0.0380178	1.46825e-20	28	Cholesterol	HDL	S	Small HDL particles	-0.0	23575-0.0	Cholesterol in Small HDL
23486	DOI	-0.318794	0.0347364	4.41164e-20	29	Free cholesterol	VLDL	XXL	Chylomicrons and extremely large VLDL particles	-0.0	23486-0.0	Free Cholesterol in Chylomicrons and Extremely Large VLDL
23493	DOI	-0.59673	0.0347499	4.2924e-66	30	Free cholesterol	VLDL	XL	Very large VLDL particles	-0.0	23493-0.0	Free Cholesterol in Very Large VLDL
23500	DOI	-0.640241	0.034626	2.47628e-76	31	Free cholesterol	VLDL	L	Large VLDL particles	-0.0	23500-0.0	Free Cholesterol in Large VLDL
23507	DOI	-0.956072	0.0372941	6.05341e-145	32	Free cholesterol	VLDL	M	Medium VLDL particles	-0.0	23507-0.0	Free Cholesterol in Medium VLDL
23514	DOI	-0.995916	0.0372946	4.22669e-157	33	Free cholesterol	VLDL	S	Small VLDL particles	-0.0	23514-0.0	Free Cholesterol in Small VLDL
23521	DOI	-0.967858	0.0366624	1.39959e-153	34	Free cholesterol	VLDL	XS	Very small VLDL particles	-0.0	23521-0.0	Free Cholesterol in Very Small VLDL
23528	DOI	-0.655413	0.035956	3.08319e-74	35	Free cholesterol	IDL		IDL particles	-0.0	23528-0.0	Free Cholesterol in IDL
23535	DOI	-0.656146	0.0364743	2.36429e-72	36	Free cholesterol	LDL	L	Large LDL particles	-0.0	23535-0.0	Free Cholesterol in Large LDL
23542	DOI	-0.711426	0.0372587	2.81903e-81	37	Free cholesterol	LDL	M	Medium LDL particles	-0.0	23542-0.0	Free Cholesterol in Medium LDL
23549	DOI	-0.702665	0.0371516	8.84097e-80	38	Free cholesterol	LDL	S	Small LDL particles	-0.0	23549-0.0	Free Cholesterol in Small LDL
23556	DOI	-0.0344511	0.0333237	0.301215	39	Free cholesterol	HDL	XL	Very large HDL particles	-0.0	23556-0.0	Free Cholesterol in Very Large HDL
23563	DOI	-0.0347163	0.0304064	0.253561	40	Free cholesterol	HDL	L	Large HDL particles	-0.0	23563-0.0	Free Cholesterol in Large HDL
23570	DOI	-0.105925	0.0336568	0.00164835	41	Free cholesterol	HDL	M	Medium HDL particles	-0.0	23570-0.0	Free Cholesterol in Medium HDL
23577	DOI	-0.510894	0.0372879	9.96552e-43	42	Free cholesterol	HDL	S	Small HDL particles	-0.0	23577-0.0	Free Cholesterol in Small HDL
23485	DOI	-0.480911	0.0347275	1.30587e-43	43	Esterified Cholesterol	VLDL	XXL	Chylomicrons and extremely large VLDL particles	-0.0	23485-0.0	Cholesteryl Esters in Chylomicrons and Extremely Large VLDL
23492	DOI	-0.741618	0.0356318	3.27341e-96	44	Esterified Cholesterol	VLDL	XL	Very large VLDL particles	-0.0	23492-0.0	Cholesteryl Esters in Very Large VLDL
23499	DOI	-0.768499	0.0361016	1.4952e-100	45	Esterified Cholesterol	VLDL	L	Large VLDL particles	-0.0	23499-0.0	Cholesteryl Esters in Large VLDL
23506	DOI	-0.764587	0.0370443	1.20642e-94	46	Esterified Cholesterol	VLDL	M	Medium VLDL particles	-0.0	23506-0.0	Cholesteryl Esters in Medium VLDL
23513	DOI	-0.937508	0.0368456	8.16582e-143	47	Esterified Cholesterol	VLDL	S	Small VLDL particles	-0.0	23513-0.0	Cholesteryl Esters in Small VLDL
23520	DOI	-0.789831	0.036028	1.57761e-106	48	Esterified Cholesterol	VLDL	XS	Very small VLDL particles	-0.0	23520-0.0	Cholesteryl Esters in Very Small VLDL
23527	DOI	-0.676511	0.0358577	2.14931e-79	49	Esterified Cholesterol	IDL		IDL particles	-0.0	23527-0.0	Cholesteryl Esters in IDL
23534	DOI	-0.799993	0.0369865	9.52796e-104	50	Esterified Cholesterol	LDL	L	Large LDL particles	-0.0	23534-0.0	Cholesteryl Esters in Large LDL
23541	DOI	-0.860358	0.0371732	1.64816e-118	51	Esterified Cholesterol	LDL	M	Medium LDL particles	-0.0	23541-0.0	Cholesteryl Esters in Medium LDL
23548	DOI	-0.882319	0.0371489	1.07647e-124	52	Esterified Cholesterol	LDL	S	Small LDL particles	-0.0	23548-0.0	Cholesteryl Esters in Small LDL
23555	DOI	-0.0837689	0.03081	0.00655028	53	Esterified Cholesterol	HDL	XL	Very large HDL particles	-0.0	23555-0.0	Cholesteryl Esters in Very Large HDL
23562	DOI	0.0483672	0.0300924	0.107992	54	Esterified Cholesterol	HDL	L	Large HDL particles	-0.0	23562-0.0	Cholesteryl Esters in Large HDL
23569	DOI	0.0341945	0.0340222	0.314865	55	Esterified Cholesterol	HDL	M	Medium HDL particles	-0.0	23569-0.0	Cholesteryl Esters in Medium HDL
23576	DOI	-0.282596	0.0381259	1.24251e-13	56	Esterified Cholesterol	HDL	S	Small HDL particles	-0.0	23576-0.0	Cholesteryl Esters in Small HDL
23487	DOI	-0.136837	0.034959	9.06943e-05	57	Triglycerides	VLDL	XXL	Chylomicrons and extremely large VLDL particles	-0.0	23487-0.0	Triglycerides in Chylomicrons and Extremely Large VLDL
23494	DOI	-0.3913	0.0340649	1.53532e-30	58	Triglycerides	VLDL	XL	Very large VLDL particles	-0.0	23494-0.0	Triglycerides in Very Large VLDL
23501	DOI	-0.52691	0.0348344	1.08893e-51	59	Triglycerides	VLDL	L	Large VLDL particles	-0.0	23501-0.0	Triglycerides in Large VLDL
23508	DOI	-0.72019	0.0354226	6.78735e-92	60	Triglycerides	VLDL	M	Medium VLDL particles	-0.0	23508-0.0	Triglycerides in Medium VLDL
23515	DOI	-0.659034	0.0353147	1.01391e-77	61	Triglycerides	VLDL	S	Small VLDL particles	-0.0	23515-0.0	Triglycerides in Small VLDL
23522	DOI	-0.818543	0.0357849	8.43335e-116	62	Triglycerides	VLDL	XS	Very small VLDL particles	-0.0	23522-0.0	Triglycerides in Very Small VLDL
23529	DOI	-0.979997	0.036071	1.53109e-162	63	Triglycerides	IDL		IDL particles	-0.0	23529-0.0	Triglycerides in IDL
23536	DOI	-1.00529	0.0361129	1.52757e-170	64	Triglycerides	LDL	L	Large LDL particles	-0.0	23536-0.0	Triglycerides in Large LDL
23543	DOI	-0.941618	0.035773	1.07399e-152	65	Triglycerides	LDL	M	Medium LDL particles	-0.0	23543-0.0	Triglycerides in Medium LDL
23550	DOI	-0.81786	0.0354385	7.65597e-118	66	Triglycerides	LDL	S	Small LDL particles	-0.0	23550-0.0	Triglycerides in Small LDL
23557	DOI	-0.535981	0.0370185	1.65044e-47	67	Triglycerides	HDL	XL	Very large HDL particles	-0.0	23557-0.0	Triglycerides in Very Large HDL
23564	DOI	-0.169876	0.0361967	2.69067e-06	68	Triglycerides	HDL	L	Large HDL particles	-0.0	23564-0.0	Triglycerides in Large HDL
23571	DOI	-0.313083	0.0365381	1.04689e-17	69	Triglycerides	HDL	M	Medium HDL particles	-0.0	23571-0.0	Triglycerides in Medium HDL
23578	DOI	-0.419799	0.0344404	3.5514e-34	70	Triglycerides	HDL	S	Small HDL particles	-0.0	23578-0.0	Triglycerides in Small HDL
23483	DOI	-0.291724	0.034366	2.08882e-17	71	Phospholipids	VLDL	XXL	Chylomicrons and extremely large VLDL particles	-0.0	23483-0.0	Phospholipids in Chylomicrons and Extremely Large VLDL
23490	DOI	-0.549647	0.0344622	2.88337e-57	72	Phospholipids	VLDL	XL	Very large VLDL particles	-0.0	23490-0.0	Phospholipids in Very Large VLDL
23497	DOI	-0.600088	0.0345209	1.10382e-67	73	Phospholipids	VLDL	L	Large VLDL particles	-0.0	23497-0.0	Phospholipids in Large VLDL
23504	DOI	-0.956503	0.037088	1.14551e-146	74	Phospholipids	VLDL	M	Medium VLDL particles	-0.0	23504-0.0	Phospholipids in Medium VLDL
23511	DOI	-1.00972	0.0369292	1.34586e-164	75	Phospholipids	VLDL	S	Small VLDL particles	-0.0	23511-0.0	Phospholipids in Small VLDL
23518	DOI	-0.974574	0.0366518	8.85116e-156	76	Phospholipids	VLDL	XS	Very small VLDL particles	-0.0	23518-0.0	Phospholipids in Very Small VLDL
23525	DOI	-0.8138	0.0358806	6.93426e-114	77	Phospholipids	IDL		IDL particles	-0.0	23525-0.0	Phospholipids in IDL
23532	DOI	-0.778901	0.0369998	2.21513e-98	78	Phospholipids	LDL	L	Large LDL particles	-0.0	23532-0.0	Phospholipids in Large LDL
23539	DOI	-0.854411	0.0371892	8.35603e-117	79	Phospholipids	LDL	M	Medium LDL particles	-0.0	23539-0.0	Phospholipids in Medium LDL
23546	DOI	-0.881772	0.0370557	3.68129e-125	80	Phospholipids	LDL	S	Small LDL particles	-0.0	23546-0.0	Phospholipids in Small LDL
23553	DOI	-0.0160439	0.0314709	0.61019	81	Phospholipids	HDL	XL	Very large HDL particles	-0.0	23553-0.0	Phospholipids in Very Large HDL
23560	DOI	0.0278754	0.0308791	0.366671	82	Phospholipids	HDL	L	Large HDL particles	-0.0	23560-0.0	Phospholipids in Large HDL
23567	DOI	-0.0757016	0.035307	0.0320251	83	Phospholipids	HDL	M	Medium HDL particles	-0.0	23567-0.0	Phospholipids in Medium HDL
23574	DOI	-0.322127	0.0375891	1.03753e-17	84	Phospholipids	HDL	S	Small HDL particles	-0.0	23574-0.0	Phospholipids in Small HDL
23482	DOI	-0.213471	0.0346722	7.42113e-10	85	Total lipids	VLDL	XXL	Chylomicrons and extremely large VLDL particles	-0.0	23482-0.0	Total Lipids in Chylomicrons and Extremely Large VLDL
23489	DOI	-0.504527	0.0342903	5.2881e-49	86	Total lipids	VLDL	XL	Very large VLDL particles	-0.0	23489-0.0	Total Lipids in Very Large VLDL
23496	DOI	-0.610049	0.034812	9.38426e-69	87	Total lipids	VLDL	L	Large VLDL particles	-0.0	23496-0.0	Total Lipids in Large VLDL
23503	DOI	-0.916147	0.0366955	1.42561e-137	88	Total lipids	VLDL	M	Medium VLDL particles	-0.0	23503-0.0	Total Lipids in Medium VLDL
23510	DOI	-0.942084	0.0362489	6.54636e-149	89	Total lipids	VLDL	S	Small VLDL particles	-0.0	23510-0.0	Total Lipids in Small VLDL
23517	DOI	-0.984505	0.0366043	2.45471e-159	90	Total lipids	VLDL	XS	Very small VLDL particles	-0.0	23517-0.0	Total Lipids in Very Small VLDL
23524	DOI	-0.772613	0.0359495	1.86638e-102	91	Total lipids	IDL		IDL particles	-0.0	23524-0.0	Total Lipids in IDL
23531	DOI	-0.803654	0.0369222	4.86407e-105	92	Total lipids	LDL	L	Large LDL particles	-0.0	23531-0.0	Total Lipids in Large LDL
23538	DOI	-0.859985	0.0372005	3.08319e-118	93	Total lipids	LDL	M	Medium LDL particles	-0.0	23538-0.0	Total Lipids in Medium LDL
23545	DOI	-0.90464	0.0371207	3.53997e-131	94	Total lipids	LDL	S	Small LDL particles	-0.0	23545-0.0	Total Lipids in Small LDL
23552	DOI	-0.0631571	0.0313658	0.0440555	95	Total lipids	HDL	XL	Very large HDL particles	-0.0	23552-0.0	Total Lipids in Very Large HDL
23559	DOI	0.0176675	0.0304214	0.561402	96	Total lipids	HDL	L	Large HDL particles	-0.0	23559-0.0	Total Lipids in Large HDL
23566	DOI	-0.0529376	0.0348104	0.128325	97	Total lipids	HDL	M	Medium HDL particles	-0.0	23566-0.0	Total Lipids in Medium HDL
23573	DOI	-0.370096	0.0377151	9.90604e-23	98	Total lipids	HDL	S	Small HDL particles	-0.0	23573-0.0	Total Lipids in Small HDL
23431	DOI	-0.392834	0.0332148	2.82813e-32	99	Sizes & Apo-LP		VLDL-D	VLDL particles	-0.0	23431-0.0	Average Diameter for VLDL Particles
23432	DOI	-0.306671	0.0366671	6.07995e-17	100	Sizes & Apo-LP		LDL-D	LDL-particles	-0.0	23432-0.0	Average Diameter for LDL Particles
23433	DOI	0.109976	0.0306978	0.000340267	101	Sizes & Apo-LP		HDL-D	HDL-particles	-0.0	23433-0.0	Average Diameter for HDL Particles
23440	DOI	-0.0969989	0.0339421	0.00426619	102	Sizes & Apo-LP		Apo-A1	Apolipoprotein A1	-0.0	23440-0.0	Apolipoprotein A1
23439	DOI	-0.742893	0.0308212	2.30675e-128	103	Sizes & Apo-LP		Apo-B	Apolipoprotein B	-0.0	23439-0.0	Apolipoprotein B
23441	DOI	-0.804003	0.0363835	3.3037e-108	104	Sizes & Apo-LP		Apo-B/Apo-A1	Apolipoprotein B to Apolipoprotein A1 ratio	-0.0	23441-0.0	Apolipoprotein B to Apolipoprotein A1 ratio
23446	DOI	-0.833638	0.036489	1.59221e-115	105	Fatty acids		PUFA	Polyunsaturated	-0.0	23446-0.0	Polyunsaturated Fatty Acids
23447	DOI	-0.756385	0.0360641	1.14842e-97	106	Fatty acids		MUFA	Monounsaturated	-0.0	23447-0.0	Monounsaturated Fatty Acids
23448	DOI	-0.69548	0.0369573	5.33335e-79	107	Fatty acids		SFA	Saturated	-0.0	23448-0.0	Saturated Fatty Acids
23450	DOI	-0.538079	0.0356516	1.80884e-51	108	Fatty acids		DHA	Docosahexaenoic acid	-0.0	23450-0.0	Docosahexaenoic Acid
23449	DOI	-0.716586	0.0372908	2.71144e-82	109	Fatty acids		LA	Linoleic acid	-0.0	23449-0.0	Linoleic Acid
23444	DOI	-0.696817	0.0361278	6.83125e-83	110	Fatty acids		FAw3	Omega-3	-0.0	23444-0.0	Omega-3 Fatty Acids
23445	DOI	-0.78535	0.0368864	1.37436e-100	111	Fatty acids		FAw6	Omega-6	-0.0	23445-0.0	Omega-6 Fatty Acids
23442	DOI	-0.798523	0.0368239	2.85102e-104	112	Fatty acids		Total FA	Total	-0.0	23442-0.0	Total Fatty Acids
23453	DOI	0.21342	0.0349103	9.75484e-10	113	Fatty acids		PUFA/FA	Polyunsaturated to total fatty acids ratio	-0.0	23453-0.0	Polyunsaturated Fatty Acids to Total Fatty Acids percentage
23454	DOI	-0.3757	0.0336174	5.3592e-29	114	Fatty acids		MUFA/FA	Monounsaturated to total fatty acids ratio	-0.0	23454-0.0	Monounsaturated Fatty Acids to Total Fatty Acids percentage
23455	DOI	0.111737	0.0381982	0.00344239	115	Fatty acids		SFA/FA	Saturated to total fatty acids ratio	-0.0	23455-0.0	Saturated Fatty Acids to Total Fatty Acids percentage
23457	DOI	-0.111992	0.0359024	0.00181251	116	Fatty acids		DHA/FA	Docosahexaenoic to total fatty acids ratio	-0.0	23457-0.0	Docosahexaenoic Acid to Total Fatty Acids percentage
23456	DOI	0.0318629	0.0353365	0.367217	117	Fatty acids		LA/FA	Linoleic to total fatty acids ratio	-0.0	23456-0.0	Linoleic Acid to Total Fatty Acids percentage
23451	DOI	-0.459254	0.0363695	1.49039e-36	118	Fatty acids		FAw3/FA	Omega-3 to total fatty acids ratio	-0.0	23451-0.0	Omega-3 Fatty Acids to Total Fatty Acids percentage
23452	DOI	0.432161	0.0350973	7.68776e-35	119	Fatty acids		FAw6/FA	Omega-6 to total fatty acids ratio	-0.0	23452-0.0	Omega-6 Fatty Acids to Total Fatty Acids percentage
23436	DOI	-0.585402	0.0353932	1.89104e-61	120	Cholines, glycolysis, & amino acids		Total cholines	Total cholines	-0.0	23436-0.0	Total Cholines
23437	DOI	-0.608422	0.0352816	1.22518e-66	121	Cholines, glycolysis, & amino acids		Phosphatidylcholines	Phosphatidylcholines	-0.0	23437-0.0	Phosphatidylcholines
23438	DOI	-0.510437	0.0350005	3.56615e-48	122	Cholines, glycolysis, & amino acids		Sphingomyelins	Sphingomyelins	-0.0	23438-0.0	Sphingomyelins
23434	DOI	-0.593005	0.0357497	8.55461e-62	123	Cholines, glycolysis, & amino acids		Phosphoglycerides	Phosphoglycerides	-0.0	23434-0.0	Phosphoglycerides
23471	DOI	0.019864	0.0385192	0.60607	124	Cholines, glycolysis, & amino acids		Lactate	Lactate	-0.0	23471-0.0	Lactate
23473	DOI	-0.0395846	0.0373801	0.289611	125	Cholines, glycolysis, & amino acids		Citrate	Citrate	-0.0	23473-0.0	Citrate
23470	DOI	0.0368212	0.0297077	0.215179	126	Cholines, glycolysis, & amino acids		Glucose	Glucose	-0.0	23470-0.0	Glucose
23460	DOI	-0.107891	0.0381769	0.00471227	127	Cholines, glycolysis, & amino acids		Alanine	Alanine	-0.0	23460-0.0	Alanine
23461	DOI	0.0524545	0.0379099	0.166462	128	Cholines, glycolysis, & amino acids		Glutamine	Glutamine	-0.0	23461-0.0	Glutamine
23463	DOI	0.0404244	0.0384903	0.293603	129	Cholines, glycolysis, & amino acids		Histidine	Histidine	-0.0	23463-0.0	Histidine
23462	DOI	-0.041358	0.0357028	0.246703	130	Cholines, glycolysis, & amino acids		Glycine	Glycine	-0.0	23462-0.0	Glycine
23465	DOI	-0.0640742	0.0371032	0.0841821	131	Cholines, glycolysis, & amino acids		Isoleucine	Isoleucine	-0.0	23465-0.0	Isoleucine
23466	DOI	-0.0625343	0.0361644	0.0837799	132	Cholines, glycolysis, & amino acids		Leucine	Leucine	-0.0	23466-0.0	Leucine
23467	DOI	-0.0735577	0.0360042	0.0410497	133	Cholines, glycolysis, & amino acids		Valine	Valine	-0.0	23467-0.0	Valine
23468	DOI	0.00242456	0.038229	0.949431	134	Cholines, glycolysis, & amino acids		Phenylalanine	Phenylalanine	-0.0	23468-0.0	Phenylalanine
23469	DOI	0.0582345	0.0375272	0.120712	135	Cholines, glycolysis, & amino acids		Tyrosine	Tyrosine	-0.0	23469-0.0	Tyrosine
23475	DOI	-0.011627	0.0384386	0.762283	136	Ketone bodies & fluid balance		Acetate	Acetate	-0.0	23475-0.0	Acetate
23476	DOI	0.0173999	0.0383156	0.649741	137	Ketone bodies & fluid balance		Acetoacetate	Acetoacetate	-0.0	23476-0.0	Acetoacetate
23474	DOI	0.115504	0.0386708	0.00281877	138	Ketone bodies & fluid balance		3−hydroxybutyrate	3−hydroxybutyrate	-0.0	23474-0.0	3-Hydroxybutyrate
23477	DOI	0.0861332	0.0385086	0.025304	139	Ketone bodies & fluid balance		Acetone	Acetone	-0.0	23477-0.0	Acetone
23472	DOI	-0.0138592	0.0386256	0.719739	140	Ketone bodies & fluid balance		Pyruvate	Pyruvate	-0.0	23472-0.0	Pyruvate
23479	DOI	0.0529482	0.0291364	0.0691783	141	Ketone bodies & fluid balance		Albumin	Albumin	-0.0	23479-0.0	Albumin
23478	DOI	0.123223	0.0229079	7.48824e-08	142	Ketone bodies & fluid balance		Creatinine	Creatinine	-0.0	23478-0.0	Creatinine
23480	DOI	-0.157174	0.0353278	8.62601e-06	143	Ketone bodies & fluid balance		Glycoprotein acetyls	Glycoprotein acetyls	-0.0	23480-0.0	Glycoprotein Acetyls

## Sheet: Figure 4b
a	term	Estimate	StdErr	p.value	id_name_s	Marker Level 1	Marker Level 2	Marker Level 3 Short	Marker Level 3 Long	suffix	datafield1	name_ukb
23481	DOI	-0.134115	0.0313438	1.87871e-05	1	Lipoprotein particles	VLDL	XXL	Chylomicrons and extremely large VLDL particles	-0.0	23481-0.0	Concentration of Chylomicrons and Extremely Large VLDL Particles
23488	DOI	-0.212124	0.0310019	7.79471e-12	2	Lipoprotein particles	VLDL	XL	Very large VLDL particles	-0.0	23488-0.0	Concentration of Very Large VLDL Particles
23495	DOI	-0.250045	0.0314267	1.77052e-15	3	Lipoprotein particles	VLDL	L	Large VLDL particles	-0.0	23495-0.0	Concentration of Large VLDL Particles
23502	DOI	-0.367227	0.0335209	6.27625e-28	4	Lipoprotein particles	VLDL	M	Medium VLDL particles	-0.0	23502-0.0	Concentration of Medium VLDL Particles
23509	DOI	-0.368633	0.0327203	1.92708e-29	5	Lipoprotein particles	VLDL	S	Small VLDL particles	-0.0	23509-0.0	Concentration of Small VLDL Particles
23516	DOI	-0.393969	0.0332609	2.28929e-32	6	Lipoprotein particles	VLDL	XS	Very small VLDL particles	-0.0	23516-0.0	Concentration of Very Small VLDL Particles
23523	DOI	-0.324815	0.0334303	2.57217e-22	7	Lipoprotein particles	IDL		IDL particles	-0.0	23523-0.0	Concentration of IDL Particles
23530	DOI	-0.361548	0.0337296	8.28705e-27	8	Lipoprotein particles	LDL	L	Large LDL particles	-0.0	23530-0.0	Concentration of Large LDL Particles
23537	DOI	-0.334353	0.033816	4.72063e-23	9	Lipoprotein particles	LDL	M	Medium LDL particles	-0.0	23537-0.0	Concentration of Medium LDL Particles
23544	DOI	-0.350202	0.033718	2.86616e-25	10	Lipoprotein particles	LDL	S	Small LDL particles	-0.0	23544-0.0	Concentration of Small LDL Particles
23551	DOI	-0.0359452	0.0285726	0.208381	11	Lipoprotein particles	HDL	XL	Very large HDL particles	-0.0	23551-0.0	Concentration of Very Large HDL Particles
23558	DOI	-0.0135703	0.0273263	0.61947	12	Lipoprotein particles	HDL	L	Large HDL particles	-0.0	23558-0.0	Concentration of Large HDL Particles
23565	DOI	-0.0498758	0.031069	0.108423	13	Lipoprotein particles	HDL	M	Medium HDL particles	-0.0	23565-0.0	Concentration of Medium HDL Particles
23572	DOI	-0.182266	0.0343981	1.16608e-07	14	Lipoprotein particles	HDL	S	Small HDL particles	-0.0	23572-0.0	Concentration of Small HDL Particles
23484	DOI	-0.159475	0.0313844	3.74792e-07	15	Cholesterol	VLDL	XXL	Chylomicrons and extremely large VLDL particles	-0.0	23484-0.0	Cholesterol in Chylomicrons and Extremely Large VLDL
23491	DOI	-0.273368	0.0318448	9.13272e-18	16	Cholesterol	VLDL	XL	Very large VLDL particles	-0.0	23491-0.0	Cholesterol in Very Large VLDL
23498	DOI	-0.277186	0.0320507	5.22396e-18	17	Cholesterol	VLDL	L	Large VLDL particles	-0.0	23498-0.0	Cholesterol in Large VLDL
23505	DOI	-0.350619	0.0338336	3.65258e-25	18	Cholesterol	VLDL	M	Medium VLDL particles	-0.0	23505-0.0	Cholesterol in Medium VLDL
23512	DOI	-0.386303	0.033579	1.25487e-30	19	Cholesterol	VLDL	S	Small VLDL particles	-0.0	23512-0.0	Cholesterol in Small VLDL
23519	DOI	-0.332512	0.0328699	4.69137e-24	20	Cholesterol	VLDL	XS	Very small VLDL particles	-0.0	23519-0.0	Cholesterol in Very Small VLDL
23526	DOI	-0.251051	0.0324903	1.10154e-14	21	Cholesterol	IDL		IDL particles	-0.0	23526-0.0	Cholesterol in IDL
23533	DOI	-0.286695	0.0334063	9.31966e-18	22	Cholesterol	LDL	L	Large LDL particles	-0.0	23533-0.0	Cholesterol in Large LDL
23540	DOI	-0.319296	0.0337874	3.38376e-21	23	Cholesterol	LDL	M	Medium LDL particles	-0.0	23540-0.0	Cholesterol in Medium LDL
23547	DOI	-0.324152	0.0337338	7.31813e-22	24	Cholesterol	LDL	S	Small LDL particles	-0.0	23547-0.0	Cholesterol in Small LDL
23554	DOI	-0.0148829	0.0283172	0.599181	25	Cholesterol	HDL	XL	Very large HDL particles	-0.0	23554-0.0	Cholesterol in Very Large HDL
23561	DOI	-0.00400042	0.0272888	0.883451	26	Cholesterol	HDL	L	Large HDL particles	-0.0	23561-0.0	Cholesterol in Large HDL
23568	DOI	-0.0313159	0.0307381	0.308298	27	Cholesterol	HDL	M	Medium HDL particles	-0.0	23568-0.0	Cholesterol in Medium HDL
23575	DOI	-0.172406	0.0344549	5.62031e-07	28	Cholesterol	HDL	S	Small HDL particles	-0.0	23575-0.0	Cholesterol in Small HDL
23486	DOI	-0.126749	0.031481	5.66839e-05	29	Free cholesterol	VLDL	XXL	Chylomicrons and extremely large VLDL particles	-0.0	23486-0.0	Free Cholesterol in Chylomicrons and Extremely Large VLDL
23493	DOI	-0.235895	0.0314932	6.8691e-14	30	Free cholesterol	VLDL	XL	Very large VLDL particles	-0.0	23493-0.0	Free Cholesterol in Very Large VLDL
23500	DOI	-0.250421	0.0313809	1.46285e-15	31	Free cholesterol	VLDL	L	Large VLDL particles	-0.0	23500-0.0	Free Cholesterol in Large VLDL
23507	DOI	-0.372848	0.033799	2.69836e-28	32	Free cholesterol	VLDL	M	Medium VLDL particles	-0.0	23507-0.0	Free Cholesterol in Medium VLDL
23514	DOI	-0.390882	0.0337995	6.21727e-31	33	Free cholesterol	VLDL	S	Small VLDL particles	-0.0	23514-0.0	Free Cholesterol in Small VLDL
23521	DOI	-0.378435	0.0332265	4.71303e-30	34	Free cholesterol	VLDL	XS	Very small VLDL particles	-0.0	23521-0.0	Free Cholesterol in Very Small VLDL
23528	DOI	-0.245594	0.0325863	4.81837e-14	35	Free cholesterol	IDL		IDL particles	-0.0	23528-0.0	Free Cholesterol in IDL
23535	DOI	-0.239354	0.033056	4.45759e-13	36	Free cholesterol	LDL	L	Large LDL particles	-0.0	23535-0.0	Free Cholesterol in Large LDL
23542	DOI	-0.264379	0.0337669	4.89666e-15	37	Free cholesterol	LDL	M	Medium LDL particles	-0.0	23542-0.0	Free Cholesterol in Medium LDL
23549	DOI	-0.257907	0.0336699	1.86123e-14	38	Free cholesterol	LDL	S	Small LDL particles	-0.0	23549-0.0	Free Cholesterol in Small LDL
23556	DOI	0.0136268	0.0302007	0.651838	39	Free cholesterol	HDL	XL	Very large HDL particles	-0.0	23556-0.0	Free Cholesterol in Very Large HDL
23563	DOI	-0.0253461	0.0275568	0.357689	40	Free cholesterol	HDL	L	Large HDL particles	-0.0	23563-0.0	Free Cholesterol in Large HDL
23570	DOI	-0.0710871	0.0305025	0.0197779	41	Free cholesterol	HDL	M	Medium HDL particles	-0.0	23570-0.0	Free Cholesterol in Medium HDL
23577	DOI	-0.226284	0.0337933	2.14042e-11	42	Free cholesterol	HDL	S	Small HDL particles	-0.0	23577-0.0	Free Cholesterol in Small HDL
23485	DOI	-0.193193	0.0314729	8.33662e-10	43	Esterified Cholesterol	VLDL	XXL	Chylomicrons and extremely large VLDL particles	-0.0	23485-0.0	Cholesteryl Esters in Chylomicrons and Extremely Large VLDL
23492	DOI	-0.289497	0.0322924	3.10742e-19	44	Esterified Cholesterol	VLDL	XL	Very large VLDL particles	-0.0	23492-0.0	Cholesteryl Esters in Very Large VLDL
23499	DOI	-0.299951	0.0327183	4.8317e-20	45	Esterified Cholesterol	VLDL	L	Large VLDL particles	-0.0	23499-0.0	Cholesteryl Esters in Large VLDL
23506	DOI	-0.287443	0.0335726	1.11096e-17	46	Esterified Cholesterol	VLDL	M	Medium VLDL particles	-0.0	23506-0.0	Cholesteryl Esters in Medium VLDL
23513	DOI	-0.370422	0.0333925	1.35706e-28	47	Esterified Cholesterol	VLDL	S	Small VLDL particles	-0.0	23513-0.0	Cholesteryl Esters in Small VLDL
23520	DOI	-0.303151	0.0326516	1.62592e-20	48	Esterified Cholesterol	VLDL	XS	Very small VLDL particles	-0.0	23520-0.0	Cholesteryl Esters in Very Small VLDL
23527	DOI	-0.250902	0.0324972	1.15691e-14	49	Esterified Cholesterol	IDL		IDL particles	-0.0	23527-0.0	Cholesteryl Esters in IDL
23534	DOI	-0.302018	0.0335202	2.06016e-19	50	Esterified Cholesterol	LDL	L	Large LDL particles	-0.0	23534-0.0	Cholesteryl Esters in Large LDL
23541	DOI	-0.333651	0.0336894	4.00959e-23	51	Esterified Cholesterol	LDL	M	Medium LDL particles	-0.0	23541-0.0	Cholesteryl Esters in Medium LDL
23548	DOI	-0.338837	0.0336674	7.9506e-24	52	Esterified Cholesterol	LDL	S	Small LDL particles	-0.0	23548-0.0	Cholesteryl Esters in Small LDL
23555	DOI	-0.022994	0.0279226	0.410229	53	Esterified Cholesterol	HDL	XL	Very large HDL particles	-0.0	23555-0.0	Cholesteryl Esters in Very Large HDL
23562	DOI	0.00301631	0.0272722	0.911934	54	Esterified Cholesterol	HDL	L	Large HDL particles	-0.0	23562-0.0	Cholesteryl Esters in Large HDL
23569	DOI	-0.0217303	0.0308337	0.480961	55	Esterified Cholesterol	HDL	M	Medium HDL particles	-0.0	23569-0.0	Cholesteryl Esters in Medium HDL
23576	DOI	-0.146249	0.0345528	2.30978e-05	56	Esterified Cholesterol	HDL	S	Small HDL particles	-0.0	23576-0.0	Cholesteryl Esters in Small HDL
23487	DOI	-0.048831	0.0316827	0.123255	57	Triglycerides	VLDL	XXL	Chylomicrons and extremely large VLDL particles	-0.0	23487-0.0	Triglycerides in Chylomicrons and Extremely Large VLDL
23494	DOI	-0.152756	0.0308724	7.49911e-07	58	Triglycerides	VLDL	XL	Very large VLDL particles	-0.0	23494-0.0	Triglycerides in Very Large VLDL
23501	DOI	-0.208469	0.0315698	4.01698e-11	59	Triglycerides	VLDL	L	Large VLDL particles	-0.0	23501-0.0	Triglycerides in Large VLDL
23508	DOI	-0.291319	0.0321029	1.14156e-19	60	Triglycerides	VLDL	M	Medium VLDL particles	-0.0	23508-0.0	Triglycerides in Medium VLDL
23515	DOI	-0.267962	0.0320051	5.64287e-17	61	Triglycerides	VLDL	S	Small VLDL particles	-0.0	23515-0.0	Triglycerides in Small VLDL
23522	DOI	-0.336176	0.0324312	3.54732e-25	62	Triglycerides	VLDL	XS	Very small VLDL particles	-0.0	23522-0.0	Triglycerides in Very Small VLDL
23529	DOI	-0.403216	0.0326905	5.91562e-35	63	Triglycerides	IDL		IDL particles	-0.0	23529-0.0	Triglycerides in IDL
23536	DOI	-0.414758	0.0327285	8.38108e-37	64	Triglycerides	LDL	L	Large LDL particles	-0.0	23536-0.0	Triglycerides in Large LDL
23543	DOI	-0.389741	0.0324204	2.74031e-33	65	Triglycerides	LDL	M	Medium LDL particles	-0.0	23543-0.0	Triglycerides in Medium LDL
23550	DOI	-0.340332	0.0321173	3.09243e-26	66	Triglycerides	LDL	S	Small LDL particles	-0.0	23550-0.0	Triglycerides in Small LDL
23557	DOI	-0.200505	0.0335492	2.28045e-09	67	Triglycerides	HDL	XL	Very large HDL particles	-0.0	23557-0.0	Triglycerides in Very Large HDL
23564	DOI	-0.05793	0.0328045	0.0774087	68	Triglycerides	HDL	L	Large HDL particles	-0.0	23564-0.0	Triglycerides in Large HDL
23571	DOI	-0.130978	0.0331138	7.64117e-05	69	Triglycerides	HDL	M	Medium HDL particles	-0.0	23571-0.0	Triglycerides in Medium HDL
23578	DOI	-0.169212	0.0312127	5.91766e-08	70	Triglycerides	HDL	S	Small HDL particles	-0.0	23578-0.0	Triglycerides in Small HDL
23483	DOI	-0.118525	0.0311453	0.000141482	71	Phospholipids	VLDL	XXL	Chylomicrons and extremely large VLDL particles	-0.0	23483-0.0	Phospholipids in Chylomicrons and Extremely Large VLDL
23490	DOI	-0.212755	0.0312325	9.6272e-12	72	Phospholipids	VLDL	XL	Very large VLDL particles	-0.0	23490-0.0	Phospholipids in Very Large VLDL
23497	DOI	-0.233011	0.0312857	9.48855e-14	73	Phospholipids	VLDL	L	Large VLDL particles	-0.0	23497-0.0	Phospholipids in Large VLDL
23504	DOI	-0.374733	0.0336122	7.2644e-29	74	Phospholipids	VLDL	M	Medium VLDL particles	-0.0	23504-0.0	Phospholipids in Medium VLDL
23511	DOI	-0.400432	0.0334683	5.4513e-33	75	Phospholipids	VLDL	S	Small VLDL particles	-0.0	23511-0.0	Phospholipids in Small VLDL
23518	DOI	-0.383739	0.0332169	7.16803e-31	76	Phospholipids	VLDL	XS	Very small VLDL particles	-0.0	23518-0.0	Phospholipids in Very Small VLDL
23525	DOI	-0.310154	0.0325179	1.4568e-21	77	Phospholipids	IDL		IDL particles	-0.0	23525-0.0	Phospholipids in IDL
23532	DOI	-0.294186	0.0335322	1.7358e-18	78	Phospholipids	LDL	L	Large LDL particles	-0.0	23532-0.0	Phospholipids in Large LDL
23539	DOI	-0.326669	0.0337039	3.25087e-22	79	Phospholipids	LDL	M	Medium LDL particles	-0.0	23539-0.0	Phospholipids in Medium LDL
23546	DOI	-0.331225	0.0335829	6.02837e-23	80	Phospholipids	LDL	S	Small LDL particles	-0.0	23546-0.0	Phospholipids in Small LDL
23553	DOI	-0.000150533	0.0285216	0.995789	81	Phospholipids	HDL	XL	Very large HDL particles	-0.0	23553-0.0	Phospholipids in Very Large HDL
23560	DOI	-0.0138164	0.0279851	0.621514	82	Phospholipids	HDL	L	Large HDL particles	-0.0	23560-0.0	Phospholipids in Large HDL
23567	DOI	-0.0693344	0.0319981	0.0302475	83	Phospholipids	HDL	M	Medium HDL particles	-0.0	23567-0.0	Phospholipids in Medium HDL
23574	DOI	-0.168463	0.0340664	7.60869e-07	84	Phospholipids	HDL	S	Small HDL particles	-0.0	23574-0.0	Phospholipids in Small HDL
23482	DOI	-0.0843429	0.0314228	0.00727194	85	Total lipids	VLDL	XXL	Chylomicrons and extremely large VLDL particles	-0.0	23482-0.0	Total Lipids in Chylomicrons and Extremely Large VLDL
23489	DOI	-0.197965	0.0310767	1.88782e-10	86	Total lipids	VLDL	XL	Very large VLDL particles	-0.0	23489-0.0	Total Lipids in Very Large VLDL
23496	DOI	-0.239431	0.0315495	3.22181e-14	87	Total lipids	VLDL	L	Large VLDL particles	-0.0	23496-0.0	Total Lipids in Large VLDL
23503	DOI	-0.361231	0.0332565	1.74944e-27	88	Total lipids	VLDL	M	Medium VLDL particles	-0.0	23503-0.0	Total Lipids in Medium VLDL
23510	DOI	-0.377318	0.0328518	1.56063e-30	89	Total lipids	VLDL	S	Small VLDL particles	-0.0	23510-0.0	Total Lipids in Small VLDL
23517	DOI	-0.388377	0.0331738	1.16896e-31	90	Total lipids	VLDL	XS	Very small VLDL particles	-0.0	23517-0.0	Total Lipids in Very Small VLDL
23524	DOI	-0.293327	0.0325804	2.19331e-19	91	Total lipids	IDL		IDL particles	-0.0	23524-0.0	Total Lipids in IDL
23531	DOI	-0.303476	0.033462	1.19812e-19	92	Total lipids	LDL	L	Large LDL particles	-0.0	23531-0.0	Total Lipids in Large LDL
23538	DOI	-0.330665	0.0337142	1.04136e-22	93	Total lipids	LDL	M	Medium LDL particles	-0.0	23538-0.0	Total Lipids in Medium LDL
23545	DOI	-0.344148	0.0336418	1.45881e-24	94	Total lipids	LDL	S	Small LDL particles	-0.0	23545-0.0	Total Lipids in Small LDL
23552	DOI	-0.0137306	0.0284263	0.629077	95	Total lipids	HDL	XL	Very large HDL particles	-0.0	23552-0.0	Total Lipids in Very Large HDL
23559	DOI	-0.0122726	0.0275704	0.656221	96	Total lipids	HDL	L	Large HDL particles	-0.0	23559-0.0	Total Lipids in Large HDL
23566	DOI	-0.0576169	0.031548	0.0678016	97	Total lipids	HDL	M	Medium HDL particles	-0.0	23566-0.0	Total Lipids in Medium HDL
23573	DOI	-0.183537	0.0341806	7.88915e-08	98	Total lipids	HDL	S	Small HDL particles	-0.0	23573-0.0	Total Lipids in Small HDL
23431	DOI	-0.17415	0.030102	7.23686e-09	99	Sizes & Apo-LP		VLDL-D	VLDL particles	-0.0	23431-0.0	Average Diameter for VLDL Particles
23432	DOI	-0.116047	0.0332307	0.000479115	100	Sizes & Apo-LP		LDL-D	LDL-particles	-0.0	23432-0.0	Average Diameter for LDL Particles
23433	DOI	0.0330807	0.0278208	0.234415	101	Sizes & Apo-LP		HDL-D	HDL-particles	-0.0	23433-0.0	Average Diameter for HDL Particles
23440	DOI	-0.0656216	0.0307611	0.0329033	102	Sizes & Apo-LP		Apo-A1	Apolipoprotein A1	-0.0	23440-0.0	Apolipoprotein A1
23439	DOI	-0.242625	0.0269375	2.11836e-19	103	Sizes & Apo-LP		Apo-B	Apolipoprotein B	-0.0	23439-0.0	Apolipoprotein B
23441	DOI	-0.294182	0.0329737	4.59198e-19	104	Sizes & Apo-LP		Apo-B/Apo-A1	Apolipoprotein B to Apolipoprotein A1 ratio	-0.0	23441-0.0	Apolipoprotein B to Apolipoprotein A1 ratio
23446	DOI	-0.348447	0.0329948	4.53419e-26	105	Fatty acids		PUFA	Polyunsaturated	-0.0	23446-0.0	Polyunsaturated Fatty Acids
23447	DOI	-0.330631	0.0326106	3.71792e-24	106	Fatty acids		MUFA	Monounsaturated	-0.0	23447-0.0	Monounsaturated Fatty Acids
23448	DOI	-0.289159	0.0334183	5.02805e-18	107	Fatty acids		SFA	Saturated	-0.0	23448-0.0	Saturated Fatty Acids
23450	DOI	-0.218363	0.0322376	1.25661e-11	108	Fatty acids		DHA	Docosahexaenoic acid	-0.0	23450-0.0	Docosahexaenoic Acid
23449	DOI	-0.292508	0.0337198	4.14763e-18	109	Fatty acids		LA	Linoleic acid	-0.0	23449-0.0	Linoleic Acid
23444	DOI	-0.280759	0.0326682	8.37915e-18	110	Fatty acids		FAw3	Omega-3	-0.0	23444-0.0	Omega-3 Fatty Acids
23445	DOI	-0.326498	0.0333542	1.25748e-22	111	Fatty acids		FAw6	Omega-6	-0.0	23445-0.0	Omega-6 Fatty Acids
23442	DOI	-0.335219	0.0332977	7.70371e-24	112	Fatty acids		Total FA	Total	-0.0	23442-0.0	Total Fatty Acids
23453	DOI	0.103295	0.0315673	0.00106706	113	Fatty acids		PUFA/FA	Polyunsaturated to total fatty acids ratio	-0.0	23453-0.0	Polyunsaturated Fatty Acids to Total Fatty Acids percentage
23454	DOI	-0.186784	0.0303982	8.01733e-10	114	Fatty acids		MUFA/FA	Monounsaturated to total fatty acids ratio	-0.0	23454-0.0	Monounsaturated Fatty Acids to Total Fatty Acids percentage
23455	DOI	0.0669453	0.0345403	0.0526017	115	Fatty acids		SFA/FA	Saturated to total fatty acids ratio	-0.0	23455-0.0	Saturated Fatty Acids to Total Fatty Acids percentage
23457	DOI	-0.0380677	0.0324644	0.240957	116	Fatty acids		DHA/FA	Docosahexaenoic to total fatty acids ratio	-0.0	23457-0.0	Docosahexaenoic Acid to Total Fatty Acids percentage
23456	DOI	0.0190374	0.0319527	0.551309	117	Fatty acids		LA/FA	Linoleic to total fatty acids ratio	-0.0	23456-0.0	Linoleic Acid to Total Fatty Acids percentage
23451	DOI	-0.174358	0.0328867	1.14691e-07	118	Fatty acids		FAw3/FA	Omega-3 to total fatty acids ratio	-0.0	23451-0.0	Omega-3 Fatty Acids to Total Fatty Acids percentage
23452	DOI	0.191857	0.0317364	1.49111e-09	119	Fatty acids		FAw6/FA	Omega-6 to total fatty acids ratio	-0.0	23452-0.0	Omega-6 Fatty Acids to Total Fatty Acids percentage
23436	DOI	-0.247093	0.0320039	1.15691e-14	120	Cholines, glycolysis, & amino acids		Total cholines	Total cholines	-0.0	23436-0.0	Total Cholines
23437	DOI	-0.258124	0.031903	5.92243e-16	121	Cholines, glycolysis, & amino acids		Phosphatidylcholines	Phosphatidylcholines	-0.0	23437-0.0	Phosphatidylcholines
23438	DOI	-0.195783	0.0316488	6.1668e-10	122	Cholines, glycolysis, & amino acids		Sphingomyelins	Sphingomyelins	-0.0	23438-0.0	Sphingomyelins
23434	DOI	-0.254146	0.0323263	3.78443e-15	123	Cholines, glycolysis, & amino acids		Phosphoglycerides	Phosphoglycerides	-0.0	23434-0.0	Phosphoglycerides
23471	DOI	-0.00121858	0.034852	0.972108	124	Cholines, glycolysis, & amino acids		Lactate	Lactate	-0.0	23471-0.0	Lactate
23473	DOI	-0.00174543	0.0338769	0.958909	125	Cholines, glycolysis, & amino acids		Citrate	Citrate	-0.0	23473-0.0	Citrate
23470	DOI	0.0105711	0.0277648	0.703398	126	Cholines, glycolysis, & amino acids		Glucose	Glucose	-0.0	23470-0.0	Glucose
23460	DOI	-0.0355437	0.034599	0.304278	127	Cholines, glycolysis, & amino acids		Alanine	Alanine	-0.0	23460-0.0	Alanine
23461	DOI	0.0442203	0.0343717	0.198257	128	Cholines, glycolysis, & amino acids		Glutamine	Glutamine	-0.0	23461-0.0	Glutamine
23463	DOI	0.00694288	0.0348306	0.842003	129	Cholines, glycolysis, & amino acids		Histidine	Histidine	-0.0	23463-0.0	Histidine
23462	DOI	0.000755083	0.0323724	0.981391	130	Cholines, glycolysis, & amino acids		Glycine	Glycine	-0.0	23462-0.0	Glycine
23465	DOI	0.00791598	0.033626	0.813888	131	Cholines, glycolysis, & amino acids		Isoleucine	Isoleucine	-0.0	23465-0.0	Isoleucine
23466	DOI	-0.00998126	0.0327752	0.760719	132	Cholines, glycolysis, & amino acids		Leucine	Leucine	-0.0	23466-0.0	Leucine
23467	DOI	-0.0186479	0.03263	0.567665	133	Cholines, glycolysis, & amino acids		Valine	Valine	-0.0	23467-0.0	Valine
23468	DOI	-0.00254424	0.0346203	0.941416	134	Cholines, glycolysis, & amino acids		Phenylalanine	Phenylalanine	-0.0	23468-0.0	Phenylalanine
23469	DOI	0.0759068	0.0339592	0.0254015	135	Cholines, glycolysis, & amino acids		Tyrosine	Tyrosine	-0.0	23469-0.0	Tyrosine
23475	DOI	0.0106327	0.0348362	0.760198	136	Ketone bodies & fluid balance		Acetate	Acetate	-0.0	23475-0.0	Acetate
23476	DOI	0.0403045	0.0347248	0.24577	137	Ketone bodies & fluid balance		Acetoacetate	Acetoacetate	-0.0	23476-0.0	Acetoacetate
23474	DOI	0.0697355	0.0352953	0.0481804	138	Ketone bodies & fluid balance		3−hydroxybutyrate	3−hydroxybutyrate	-0.0	23474-0.0	3-Hydroxybutyrate
23477	DOI	0.0367037	0.0348996	0.29294	139	Ketone bodies & fluid balance		Acetone	Acetone	-0.0	23477-0.0	Acetone
23472	DOI	-0.0133482	0.0350206	0.70309	140	Ketone bodies & fluid balance		Pyruvate	Pyruvate	-0.0	23472-0.0	Pyruvate
23479	DOI	0.040448	0.0272135	0.137195	141	Ketone bodies & fluid balance		Albumin	Albumin	-0.0	23479-0.0	Albumin
23478	DOI	0.0594154	0.021368	0.00542625	142	Ketone bodies & fluid balance		Creatinine	Creatinine	-0.0	23478-0.0	Creatinine
23480	DOI	-0.0775929	0.032017	0.015372	143	Ketone bodies & fluid balance		Glycoprotein acetyls	Glycoprotein acetyls	-0.0	23480-0.0	Glycoprotein Acetyls

## Sheet: Supplementary figure 1
Sample	Condition	criterio A	criterio B	PLTs (10e9/L)	FIB-4
S1	Severe MASLD	no	no	107	3.50868
S2	Severe MASLD	no	no	181	1.62494
S3	Severe MASLD	no	no	81	4.31174
S4	Severe MASLD	no	no
S5	Severe MASLD	no	no
S6	Severe MASLD	no	no	67	7.70446
S7	Severe MASLD	no	no
S8	Severe MASLD	no	no	90	7.80598
S9	Severe MASLD	no	no
S10	Severe MASLD	no	no	248	0.953705
S11	Severe MASLD	no	no
S12	Severe MASLD	no	no	182	2.0261
S13	Severe MASLD	yes	no	153	2.16291
S14	Severe MASLD	no	no	163	1.9795
S15	Severe MASLD	no	no	62	8.45543
S16	Severe MASLD	no	no
S17	Severe MASLD	no	no
S18	Severe MASLD	no	no	189	2.30352
S19	Severe MASLD	yes	yes	89	6.11585
S20	Severe MASLD	no	no	218	1.0612
S21	Severe MASLD	no	no	383	0.687433
S22	Severe MASLD	no	no
S23	Severe MASLD	no	no	245	1.89177
S24	Severe MASLD	no	no	253	1.85438
S25	Severe MASLD	no	no	132	2.73257
S26	Severe MASLD	no	no	200	1.65996
S27	Severe MASLD	no	no
S28	Severe MASLD	no	no
S29	Severe MASLD	no	no
S30	Severe MASLD	no	no
S31	Severe MASLD	no	no
S32	Severe MASLD	no	no
S33	Severe MASLD	no	no
S34	Severe MASLD	no	no
S35	Severe MASLD	no	no
S36	Severe MASLD	no	no
S37	Severe MASLD	no	no
S38	Severe MASLD	no	no
S39	Severe MASLD	no	no
S40	Severe MASLD	no	no
S41	Severe MASLD	no	no
S42	Severe MASLD	no	no
S43	Severe MASLD	no	no
S44	Severe MASLD	no	no
S45	Severe MASLD	no	no
S46	Severe MASLD	no	no
S47	Severe MASLD	no	no
S48	Severe MASLD	no	no
S49	Severe MASLD	no	no
S50	Severe MASLD	no	no
S51	Severe MASLD	no	no
S52	Severe MASLD	no	no
S53	Severe MASLD	no	no
S54	Severe MASLD	no	no
S55	Severe MASLD	no	no
S56	Severe MASLD	no	no
S57	Severe MASLD	no	no
S58	Severe MASLD	no	no
S59	Severe MASLD	no	no	55	10.3658
S60	Severe MASLD	no	no
S61	Severe MASLD	no	no	165	3.72931
S62	Severe MASLD	no	no
S63	Severe MASLD	no	no	121	5.47829
S64	Severe MASLD	no	no	156	2.01865
S65	Severe MASLD	no	no	236	1.52982
S66	Severe MASLD	yes	yes
S67	Severe MASLD	no	no
S68	Severe MASLD	yes	no
S69	Severe MASLD	no	no
S70	Severe MASLD	no	no
S71	Severe MASLD	no	no
S72	Severe MASLD	no	no
S73	Severe MASLD	no	no
S74	Severe MASLD	no	no
S75	Severe MASLD	no	no
S76	Severe MASLD	yes	yes
S77	Severe MASLD	no	no
S78	Severe MASLD	yes	no
S79	Severe MASLD	no	no
S80	Severe MASLD	no	no
S81	Severe MASLD	no	no
S82	Severe MASLD	no	no
S83	Severe MASLD	no	no
S84	Severe MASLD	no	no
S85	Severe MASLD	no	no
S86	Severe MASLD	no	no
S87	Severe MASLD	no	no
S88	Severe MASLD	no	no
S89	Severe MASLD	no	no
S90	Severe MASLD	no	no
S91	Severe MASLD	no	no
S92	Severe MASLD	no	no
S93	Severe MASLD	yes	yes	105	3.88419
S94	Severe MASLD	no	no
S95	Severe MASLD	no	no
S96	Severe MASLD	yes	no	96	5.68713
S97	Severe MASLD	no	no
S98	Severe MASLD	no	no
S99	Severe MASLD	no	no	278	4.05502
S100	Severe MASLD	no	no
S101	Severe MASLD	no	no
S102	Severe MASLD	no	no
S103	Severe MASLD	no	no
S104	Severe MASLD	no	no
S105	Severe MASLD	yes	no
S106	Severe MASLD	no	no
S107	Severe MASLD	no	no
S108	Severe MASLD	no	no
S109	Severe MASLD	no	no
S110	Severe MASLD	no	no
S111	Severe MASLD	no	no
S112	Severe MASLD	no	no
S113	Severe MASLD	no	no
S114	Severe MASLD	no	no
S115	Severe MASLD	no	no
S116	Severe MASLD	no	no
S117	Severe MASLD	no	no
S118	Severe MASLD	no	no
S119	Severe MASLD	no	no
S120	Severe MASLD	no	no
S121	Severe MASLD	no	no
S122	Severe MASLD	no	no
S123	Severe MASLD	no	no
S124	Severe MASLD	no	no
S125	Severe MASLD	no	no
S126	Severe MASLD	no	no
S127	Severe MASLD	no	no
S128	Severe MASLD	no	no
S129	Severe MASLD	no	no
S130	Severe MASLD	no	no
S131	Severe MASLD	no	no
S132	Severe MASLD	no	no
S133	Severe MASLD	yes	yes	143	1.91395
S134	Severe MASLD	no	no	43	13.717
S135	Severe MASLD	no	no	240
S136	Severe MASLD	no	no	280	0.742503
S137	Severe MASLD	no	no	301	0.797619
S138	Severe MASLD	yes	no	150	2.69144
S139	Severe MASLD	no	no	91
S140	Severe MASLD	no	no
S141	Severe MASLD	no	no	307	1.33882
S142	Severe MASLD	no	no	266	1.16722
S143	Severe MASLD	no	no	274
S144	Severe MASLD	no	no
S145	Severe MASLD	no	no	265
S146	Severe MASLD	no	no	332	1.21334
S147	Severe MASLD	no	no	137	1.99572
S148	Severe MASLD	no	no	238	1.4285
S149	Severe MASLD	yes	yes	161	1.44238
S150	Severe MASLD	no	no	78	6.00913
S151	Severe MASLD	no	no	197	1.51744
S152	Severe MASLD	no	no	198	1.39454
S153	Severe MASLD	no	no	190	0.425778
S154	Severe MASLD	no	no	282	0.460359
S155	Severe MASLD	no	no	133	2.21583
S156	Severe MASLD	no	no	222	0.71485
S157	Severe MASLD	no	no	222	0.802375
S158	Severe MASLD	no	no	175	1.9288
S159	Severe MASLD	no	no	198	3.65558
S160	Severe MASLD	no	no	183	2.67807
S161	Severe MASLD	no	no	270
S162	Severe MASLD	no	no	244	0.79146
S163	Severe MASLD	no	no	69	4.22515
S164	Severe MASLD	no	no	239
S165	Severe MASLD	yes	yes	216	0.765649
S166	Severe MASLD	no	no	287
S167	Severe MASLD	yes	no	220	1.09018
S168	Severe MASLD	no	no	304	1.26404
S169	Severe MASLD	no	no	55	6.13527
S170	Severe MASLD	no	no	166	1.8052
S171	Severe MASLD	no	no	374
S172	Severe MASLD	no	no	211
S173	Severe MASLD	no	no	215	2.59721
S174	Severe MASLD	no	no	147
S175	Severe MASLD	no	no	134	6.25424
S176	Severe MASLD	no	no	164	2.53791
S177	Severe MASLD	no	no	419	0.566348
S178	Severe MASLD	no	no	82	6.15668
S179	Severe MASLD	no	no	58	4.93349
S180	Severe MASLD	no	no
S181	Severe MASLD	no	no	158	2.65356
S182	Severe MASLD	no	no	60	5.1031
S183	Severe MASLD	no	no	85	4.39238
S184	Severe MASLD	no	no	176	1.02537
S185	Severe MASLD	no	no	179	1.73222
S186	Severe MASLD	no	no	122	5.24373
S187	Severe MASLD	no	no	87	4.32414
S188	Severe MASLD	no	no	161	2.55963
S189	Severe MASLD	no	no	225	2.2188
S190	Severe MASLD	no	no	74	7.21691
S191	Severe MASLD	no	no	131	2.01985
S192	Severe MASLD	no	no	134	4.0315
S193	Severe MASLD	no	no	149	3.26726
S194	Severe MASLD	no	no	200	1.70763
S195	Severe MASLD	no	no	198	2.59313
S196	Severe MASLD	no	no	210	2.60875
S197	Severe MASLD	no	no
S198	Severe MASLD	no	no	233
S199	Severe MASLD	no	no	176	2.86926
S200	Severe MASLD	no	no	58	6.53091
S201	Severe MASLD	no	no	140	3.95475
S202	Severe MASLD	no	no	103	6.10508
S203	Severe MASLD	no	no	165	2.11585
S204	Severe MASLD	no	no	67	6.93598
S205	Severe MASLD	no	no	177	1.29191
S206	Severe MASLD	no	no	198	2.98776
S207	Severe MASLD	no	no	288	0.981908
S208	Severe MASLD	no	no
S209	Severe MASLD	no	no	249	2.07305
S210	Severe MASLD	no	no	181	1.46012
S211	Severe MASLD	no	no	40	14.8571
S212	Severe MASLD	yes	yes	102	3.24083
S213	Severe MASLD	no	no	825	0.715771
S214	Severe MASLD	no	no	348	0.740473
S215	Severe MASLD	no	no	118	4.25163
S216	Severe MASLD	no	no	201	1.71921
S217	Severe MASLD	no	no	30	14.0977
S218	Severe MASLD	no	no	90	6.13557
S219	Severe MASLD	no	no	192	2.19213
S220	Severe MASLD	no	no	54	5.16049
S221	Severe MASLD	no	no	94	2.76871
S222	Severe MASLD	no	no	61	6.30593
S223	Severe MASLD	no	no	131	2.22001
S224	Severe MASLD	no	no	77	4.2482
S225	Severe MASLD	no	no	118	3.83202
S226	Severe MASLD	no	no
S227	Severe MASLD	no	no	121	4.23708
S228	Severe MASLD	no	no	81	9.33629
S229	Severe MASLD	no	no	68	5.60486
S230	Severe MASLD	no	no	247	1.55307
S231	Severe MASLD	no	no	72
S232	Severe MASLD	no	no	232	2.50452
S233	Severe MASLD	no	no	154	2.16459
S234	Severe MASLD	no	no	267	1.57522
S235	Severe MASLD	no	no	375	2.1838
S236	Severe MASLD	no	no	206	1.11738
S237	Severe MASLD	no	no	75	2.4004
S238	Severe MASLD	no	no	106	4.31936
S239	Severe MASLD	no	no	120	3.8239
S240	Severe MASLD	no	no	15	24.8101
S241	Severe MASLD	no	no
S242	Severe MASLD	no	no
S243	Severe MASLD	no	no	229	0.593983
S244	Severe MASLD	no	no	153	2.49669
S245	Severe MASLD	no	no	135	1.87233
S246	Severe MASLD	no	no	190	2.73162
S247	Severe MASLD	no	no	219	1.38406
S248	Severe MASLD	no	no	148	1.46645
S249	Severe MASLD	no	no	108	3.55933
S250	Severe MASLD	no	no	217	1.68098
S251	Severe MASLD	no	no	280	1.37214
S252	Severe MASLD	no	no	187	1.27451
S253	Severe MASLD	no	no	110	2.39471
S254	Severe MASLD	no	no	58	8.34009
S255	Severe MASLD	no	no	154	2.2229
S256	Severe MASLD	no	no	193	0.903696
S257	Severe MASLD	no	no	175	1.3885
S258	Severe MASLD	no	no	156	1.36138
S259	Severe MASLD	no	no	194	1.46481
S260	Severe MASLD	no	no	291	1.41487
S261	Severe MASLD	no	no	248	2.04211
S262	Severe MASLD	no	no	172	1.66263
S263	Severe MASLD	no	no	230	1.49071
S264	Severe MASLD	yes	no	191	2.67352
S265	Severe MASLD	no	no	166	1.98247
S266	Severe MASLD	no	no	259	1.36696
S267	Severe MASLD	no	no	140	2.84379
S268	Severe MASLD	no	no	199	1.40906
S269	Severe MASLD	no	no	288	0.418028
S270	Severe MASLD	no	no	259	1.90161
S271	Severe MASLD	no	no	194	4.3317
S272	Severe MASLD	no	no	474	0.949094
S273	Severe MASLD	no	no	195	1.15922
S274	Severe MASLD	no	no	224	0.618853
S275	Severe MASLD	no	no	631	0.411861
S276	Severe MASLD	no	no	260	0.876458
S277	Severe MASLD	no	no	124	5.08912
S278	Severe MASLD	no	no	128	2.86535
S279	Severe MASLD	no	no	146	3.12019
S280	Severe MASLD	no	no	293	0.927773
S281	Severe MASLD	no	no
S282	Severe MASLD	no	no	111	3.29909
S283	Severe MASLD	no	no	255	0.884492
S284	Severe MASLD	no	no	161	1.73053
S285	Severe MASLD	no	no	184	1.95652
S286	Severe MASLD	no	no	153	1.87916
S287	Severe MASLD	no	no	187	1.19977
S288	Severe MASLD	no	no	234	1.40444
S289	Severe MASLD	no	no	167	1.47659
S290	Severe MASLD	no	no	241	1.01912
S291	Severe MASLD	no	no	832	0.218934
S292	Severe MASLD	no	no	171	1.59241
S293	Severe MASLD	no	no	194	1.52835
S294	Severe MASLD	no	no	194	1.70546
S295	Severe MASLD	no	no	175	1.22816
S296	Severe MASLD	no	no	147	1.25739
S297	Severe MASLD	no	no	237	1.58001
S298	Severe MASLD	no	no	376	0.443484
S299	Severe MASLD	no	no	293	0.639951
S300	Severe MASLD	no	no	115	2.50435
S301	Severe MASLD	no	no	252	0.922538
S302	Severe MASLD	no	no	220	1.18253
S303	Severe MASLD	no	no	168	1.47321
S304	Severe MASLD	no	no	247	1.10221
S305	Severe MASLD	no	no	221	0.957482
S306	Severe MASLD	yes	yes	124	2.9528
S307	Severe MASLD	no	no	130	2.11517
S308	Severe MASLD	no	no	217	1.58665
S309	Severe MASLD	no	no	226	0.793724
S310	Severe MASLD	no	no	237	0.972644
S311	Severe MASLD	no	no	143	1.94766
S312	Severe MASLD	no	no	186	1.05815
S313	Severe MASLD	no	no	152	1.32106
S314	Severe MASLD	no	no	204	1.93118
S315	Severe MASLD	no	no	213	0.768533
S316	Severe MASLD	no	no	260	0.914219
S317	Severe MASLD	no	no	103	7.84143
S318	Severe MASLD	no	no	135	2.72746
S319	Severe MASLD	no	no	154	0.978215
S320	Severe MASLD	no	no	220	1.45968
S321	Severe MASLD	no	no	664	0.347045
S322	Severe MASLD	no	no	215	1.4467
S323	Severe MASLD	no	no	101	5.78174
S324	Severe MASLD	no	no	120	3.09333
S325	Severe MASLD	no	no	200	2.40508
S326	Severe MASLD	no	no	121	2.31912
S327	Severe MASLD	no	no	138	3.17124
S328	Severe MASLD	no	no	130	4.83173
S329	Severe MASLD	no	no	275	0.915328
S330	Severe MASLD	no	no	138	2.59611
S331	Severe MASLD	no	no	218	1.5662
S332	Severe MASLD	no	no	79	5.12384
S333	Severe MASLD	no	no	244	1.24851
S334	Severe MASLD	no	no	293	0.462658
S335	Severe MASLD	no	no	176	1.9149
S336	Severe MASLD	no	no	190	1.70336
S337	Severe MASLD	no	no	66	4.85237
S338	Severe MASLD	no	no	263	1.78711
S339	Severe MASLD	no	no	158	3.07328
S340	Severe MASLD	no	no	185	1.26486
S341	Severe MASLD	no	no	342	1.2317
S342	Severe MASLD	no	no	83	4.53438
S343	Severe MASLD	no	no	193	1.48704
S344	Severe MASLD	no	no	65	6.50524
S345	Severe MASLD	no	no	161	1.27789
S346	Severe MASLD	no	no	69	8.24348
S347	Severe MASLD	no	no	160	2.52389
S348	Severe MASLD	no	no	203	2.49573
S349	Severe MASLD	no	no	153	3.68546
S350	Severe MASLD	no	no	299	1.4398
S351	Severe MASLD	no	no	63	8.43987
S352	Severe MASLD	no	no	43	8.49624
S353	Severe MASLD	no	no	128	2.71831
S354	Severe MASLD	no	no	84	5.23259
S355	Severe MASLD	yes	yes	42	16.5789
S356	Severe MASLD	no	no	231	0.735039
S357	Severe MASLD	no	no	198	2.13346
S358	Severe MASLD	no	no	84	5.57086
S359	Severe MASLD	no	no	154	2.69351
S360	Severe MASLD	no	no	274	0.69247
S361	Severe MASLD	no	no	242	0.864833
S362	Severe MASLD	no	no	116	4.81354
S363	Severe MASLD	no	no	115	3.48784
S364	Severe MASLD	no	no	167	2.91904
S365	Severe MASLD	no	no
S366	Severe MASLD	yes	yes	189	0.549442
S367	Severe MASLD	no	no	226	0.642205
S368	Severe MASLD	no	no	283	0.318417
S369	Severe MASLD	no	no
S370	Severe MASLD	no	no	185	2.35703
S371	Severe MASLD	no	no
S372	Severe MASLD	no	no
S373	Severe MASLD	no	no
S374	Severe MASLD	no	no	251	1.36653
S375	Severe MASLD	no	no	242	0.488932
S376	Severe MASLD	no	no	268	0.884585
S377	Severe MASLD	yes	no	53	6.46179
S378	Severe MASLD	no	no	202	1.81583
S379	Severe MASLD	no	no	136	2.09471
S380	Severe MASLD	no	no	151	2.34553
S381	Severe MASLD	no	no	220	1.89737
S382	Severe MASLD	no	no	82	4.75529
S383	Severe MASLD	no	no	172	2.16579
S384	Severe MASLD	no	no	264	1.07668
S385	Severe MASLD	no	no	178	2.76517
S386	Severe MASLD	no	no
S387	Severe MASLD	no	no
S388	Severe MASLD	no	no
S389	Severe MASLD	no	no
S390	Severe MASLD	no	no
S391	Severe MASLD	no	no
S392	Severe MASLD	no	no
S393	Severe MASLD	no	no
S394	Severe MASLD	no	no
S395	Severe MASLD	no	no
S396	Severe MASLD	no	no
S397	Severe MASLD	no	no
S398	Severe MASLD	no	no
S399	Severe MASLD	no	no
S400	Severe MASLD	no	no
S401	Severe MASLD	no	no
S402	Severe MASLD	no	no
S403	Severe MASLD	no	no
S404	Severe MASLD	no	no
S405	Severe MASLD	no	no
S406	Severe MASLD	no	no
S407	Severe MASLD	no	no
S408	Severe MASLD	no	no
S409	Severe MASLD	no	no
S410	Severe MASLD	no	no
S411	Severe MASLD	no	no
S412	Severe MASLD	no	no
S413	Severe MASLD	no	no
S414	Severe MASLD	no	no
S415	Severe MASLD	no	no
S416	Severe MASLD	no	no
S417	Severe MASLD	no	no
S418	Severe MASLD	no	no
S419	Severe MASLD	no	no
S420	Severe MASLD	no	no
S421	Severe MASLD	no	no
S422	Severe MASLD	no	no
S423	Severe MASLD	no	no
S424	Severe MASLD	yes	yes
S425	Severe MASLD	no	no
S426	Severe MASLD	no	no
S427	Severe MASLD	no	no
S428	Severe MASLD	no	no
S429	Severe MASLD	no	no
S430	Severe MASLD	no	no
S431	Severe MASLD	no	no
S432	Severe MASLD	no	no
S433	Severe MASLD	no	no
S434	Severe MASLD	no	no
S435	Severe MASLD	no	no
S436	Severe MASLD	no	no
S437	Severe MASLD	no	no
S438	Severe MASLD	no	no
S439	Severe MASLD	no	no
S440	Severe MASLD	no	no
S441	Severe MASLD	no	no
S442	Severe MASLD	no	no
S443	Severe MASLD	no	no
S444	Severe MASLD	no	no
S445	Severe MASLD	no	no
S446	Severe MASLD	no	no
S447	Severe MASLD	no	no
S448	Severe MASLD	no	no
S449	Severe MASLD	no	no
S450	Severe MASLD	no	no
S451	Severe MASLD	no	no
S452	Severe MASLD	no	no
S453	Severe MASLD	no	no
S454	Severe MASLD	no	no
S455	Severe MASLD	no	no
S456	Severe MASLD	no	no
S457	Severe MASLD	no	no
S458	Severe MASLD	no	no
S459	Severe MASLD	no	no
S460	Severe MASLD	no	no
S461	Severe MASLD	no	no
S462	Severe MASLD	no	no
S463	Severe MASLD	no	no	166
S464	Severe MASLD	no	no
S465	Severe MASLD	no	no
S466	Severe MASLD	no	no
S467	Severe MASLD	no	no
S468	Severe MASLD	no	no	239	2.93146
S469	Severe MASLD	no	no	270	1.37769
S470	Severe MASLD	no	no	191	0.699693
S471	Severe MASLD	no	no	289	0.863171
S472	Severe MASLD	no	no
S473	Severe MASLD	no	no	324	0.30147
S474	Severe MASLD	no	no	226	0.812263
S475	Severe MASLD	no	no	216	0.67371
S476	Severe MASLD	no	no	249	0.767061
S477	Severe MASLD	no	no	197	1.04789
S478	Severe MASLD	no	no	224	0.936965
S479	Severe MASLD	no	no	150	2.27766
S480	Severe MASLD	no	no	211	0.821982
S481	Severe MASLD	no	no	270	0.388815
S482	Severe MASLD	no	no	250	0.476725
S483	Severe MASLD	no	no	325	0.446507
S484	Severe MASLD	no	no	270	0.482808
S485	Severe MASLD	no	no	253	0.678261
S486	Severe MASLD	no	no	267	0.897271
S487	Severe MASLD	no	no	235	0.746682
S488	Severe MASLD	no	no	191	0.670837
S489	Severe MASLD	no	no	209	1.22888
S490	Severe MASLD	yes	no	202	0.673267
S491	Severe MASLD	no	no	143	1.91395
S492	Severe MASLD	no	no	275	0.548317
S493	Severe MASLD	no	no	226	0.858507
S494	Severe MASLD	no	no	381	0.833481
S495	Severe MASLD	no	no	163	2.7638
S496	Severe MASLD	no	no	252	0.694905
S497	Severe MASLD	no	no	244	1.18876
S498	Severe MASLD	no	no	203	0.752475
S499	Severe MASLD	no	no
S500	Severe MASLD	no	no	254	0.952756
S501	Severe MASLD	yes	yes	157	0.778291
S502	Severe MASLD	no	no	237	0.55977
S503	Severe MASLD	no	no	265	0.610062
S504	Severe MASLD	no	no	211	0.865328
S505	Severe MASLD	no	no	306	0.411901
S506	Severe MASLD	no	no	258	0.282615
S507	Severe MASLD	no	no	169	1.60038
S508	Severe MASLD	no	no	231	1.70024
S509	Severe MASLD	no	no	225	0.34641
S510	Severe MASLD	no	no	182	0.729396

## Sheet: Supplementary figure 2
all relevant information are arleady include in the figure (family pedigree)

## Sheet: Supplementary figure 3
APOB										APOB48/100										APOB100
GroupID	Category	Term	Description	LogP	Log(q-value)	Genes	Symbols	InTerm_InList		GroupID	Category	Term	Description	LogP	Log(q-value)	Genes	Symbols	InTerm_InList		GroupID	Category	Term	Description	LogP	Log(q-value)	Genes	Symbols	InTerm_InList
1_Summary	GO Biological Processes	GO:0006869	lipid transport	-6.70283	-2.76447	336,1066,3929,3949,5660,8399,83758	APOA2,CES1,LBP,LDLR,PSAP,PLA2G10,RBP5	7/-		1_Summary	Canonical Pathways	M5885	NABA MATRISOME ASSOCIATED	-3.96762	0	1519,6348,9982,10272	CTSO,CCL3,FGFBP1,FSTL3	4/-		1_Summary	GO Biological Processes	GO:0042632	cholesterol homeostasis	-8.22682	-4.23334	1066,3949,8399,255738	CES1,LDLR,PLA2G10,PCSK9	4/-
1_Member	GO Biological Processes	GO:0006869	lipid transport	-6.70283	-2.76447	336,1066,3929,3949,5660,8399,83758	APOA2,CES1,LBP,LDLR,PSAP,PLA2G10,RBP5	7/350		1_Member	Canonical Pathways	M5885	NABA MATRISOME ASSOCIATED	-3.96762	0	1519,6348,9982,10272	CTSO,CCL3,FGFBP1,FSTL3	4/751		1_Member	GO Biological Processes	GO:0042632	cholesterol homeostasis	-8.22682	-4.23334	1066,3949,8399,255738	CES1,LDLR,PLA2G10,PCSK9	4/111
1_Member	GO Biological Processes	GO:0010876	lipid localization	-6.40883	-2.76447	336,1066,3929,3949,5660,8399,83758	APOA2,CES1,LBP,LDLR,PSAP,PLA2G10,RBP5	7/387		1_Member	Canonical Pathways	M5883	NABA SECRETED FACTORS	-3.65336	0	6348,9982,10272	CCL3,FGFBP1,FSTL3	3/343		1_Member	GO Biological Processes	GO:0055092	sterol homeostasis	-8.21106	-4.23334	1066,3949,8399,255738	CES1,LDLR,PLA2G10,PCSK9	4/112
1_Member	GO Biological Processes	GO:1901264	carbohydrate derivative transport	-3.78043	-1.30043	3929,5660,8399	LBP,PSAP,PLA2G10	3/87		2_Summary	GO Biological Processes	GO:0002683	negative regulation of immune system process	-3.02305	0	5819,6348,10272	NECTIN2,CCL3,FSTL3	3/-		1_Member	GO Biological Processes	GO:0055088	lipid homeostasis	-7.32302	-3.52139	1066,3949,8399,255738	CES1,LDLR,PLA2G10,PCSK9	4/186
1_Member	GO Biological Processes	GO:0046942	carboxylic acid transport	-2.21846	-0.1872	5660,8399,83758	PSAP,PLA2G10,RBP5	3/304		2_Member	GO Biological Processes	GO:0002683	negative regulation of immune system process	-3.02305	0	5819,6348,10272	NECTIN2,CCL3,FSTL3	3/564		1_Member	GO Biological Processes	GO:1905953	negative regulation of lipid localization	-6.40494	-2.75975	1066,8399,255738	CES1,PLA2G10,PCSK9	3/69
1_Member	GO Biological Processes	GO:0015849	organic acid transport	-2.21453	-0.187172	5660,8399,83758	PSAP,PLA2G10,RBP5	3/305												1_Member	GO Biological Processes	GO:0032371	regulation of sterol transport	-6.26035	-2.75975	1066,8399,255738	CES1,PLA2G10,PCSK9	3/77
2_Summary	GO Biological Processes	GO:0042632	cholesterol homeostasis	-6.62016	-2.76447	336,1066,3949,8399,255738,3290,7132,23659,125,5660,5445,952,4233	APOA2,CES1,LDLR,PLA2G10,PCSK9,HSD11B1,TNFRSF1A,PLA2G15,ADH1B,PSAP,PON2,CD38,MET	13/-												1_Member	GO Biological Processes	GO:0032374	regulation of cholesterol transport	-6.26035	-2.75975	1066,8399,255738	CES1,PLA2G10,PCSK9	3/77
2_Member	GO Biological Processes	GO:0042632	cholesterol homeostasis	-6.62016	-2.76447	336,1066,3949,8399,255738	APOA2,CES1,LDLR,PLA2G10,PCSK9	5/111												1_Member	GO Biological Processes	GO:0032368	regulation of lipid transport	-5.32681	-2.04806	1066,8399,255738	CES1,PLA2G10,PCSK9	3/157
2_Member	GO Biological Processes	GO:0055092	sterol homeostasis	-6.6007	-2.76447	336,1066,3949,8399,255738	APOA2,CES1,LDLR,PLA2G10,PCSK9	5/112												1_Member	GO Biological Processes	GO:1905952	regulation of lipid localization	-5.08509	-1.84772	1066,8399,255738	CES1,PLA2G10,PCSK9	3/189
2_Member	WikiPathways	WP5109	Familial hyperlipidemia type 2	-6.03159	-2.5074	336,3949,255738	APOA2,LDLR,PCSK9	3/16												1_Member	GO Biological Processes	GO:0006869	lipid transport	-4.28604	-1.15341	1066,3949,8399	CES1,LDLR,PLA2G10	3/350
2_Member	WikiPathways	WP4522	Metabolic pathway of LDL HDL and TG including diseases	-5.94764	-2.5074	336,3949,255738	APOA2,LDLR,PCSK9	3/17												1_Member	GO Biological Processes	GO:0010876	lipid localization	-4.15636	-1.05369	1066,3949,8399	CES1,LDLR,PLA2G10	3/387
2_Member	GO Biological Processes	GO:1905953	negative regulation of lipid localization	-5.81257	-2.42348	336,1066,8399,255738	APOA2,CES1,PLA2G10,PCSK9	4/69												2_Summary	GO Biological Processes	GO:0008203	cholesterol metabolic process	-5.67796	-2.2443	1066,3949,255738	CES1,LDLR,PCSK9	3/-
2_Member	GO Biological Processes	GO:0032371	regulation of sterol transport	-5.62097	-2.31904	336,1066,8399,255738	APOA2,CES1,PLA2G10,PCSK9	4/77												2_Member	GO Biological Processes	GO:0008203	cholesterol metabolic process	-5.67796	-2.2443	1066,3949,255738	CES1,LDLR,PCSK9	3/120
2_Member	GO Biological Processes	GO:0032374	regulation of cholesterol transport	-5.62097	-2.31904	336,1066,8399,255738	APOA2,CES1,PLA2G10,PCSK9	4/77												2_Member	GO Biological Processes	GO:0016125	sterol metabolic process	-5.56324	-2.23873	1066,3949,255738	CES1,LDLR,PCSK9	3/131
2_Member	GO Biological Processes	GO:0055088	lipid homeostasis	-5.51179	-2.24764	336,1066,3949,8399,255738	APOA2,CES1,LDLR,PLA2G10,PCSK9	5/186												2_Member	GO Biological Processes	GO:1902652	secondary alcohol metabolic process	-5.56324	-2.23873	1066,3949,255738	CES1,LDLR,PCSK9	3/131
2_Member	GO Biological Processes	GO:0032372	negative regulation of sterol transport	-5.13254	-2.09024	336,8399,255738	APOA2,PLA2G10,PCSK9	3/31												2_Member	GO Biological Processes	GO:0008202	steroid metabolic process	-4.68577	-1.4862	1066,3949,255738	CES1,LDLR,PCSK9	3/257
2_Member	GO Biological Processes	GO:0032375	negative regulation of cholesterol transport	-5.13254	-2.09024	336,8399,255738	APOA2,PLA2G10,PCSK9	3/31												2_Member	GO Biological Processes	GO:0006066	alcohol metabolic process	-4.42632	-1.26151	1066,3949,255738	CES1,LDLR,PCSK9	3/314
2_Member	GO Biological Processes	GO:0008203	cholesterol metabolic process	-4.85405	-1.89093	336,1066,3949,255738	APOA2,CES1,LDLR,PCSK9	4/120												2_Member	GO Biological Processes	GO:1901615	organic hydroxy compound metabolic process	-3.91168	-0.837047	1066,3949,255738	CES1,LDLR,PCSK9	3/468
2_Member	GO Biological Processes	GO:0008202	steroid metabolic process	-4.83033	-1.88494	336,1066,3290,3949,255738	APOA2,CES1,HSD11B1,LDLR,PCSK9	5/257												3_Summary	GO Biological Processes	GO:0030163	protein catabolic process	-3.24887	-0.20057	1519,3949,255738	CTSO,LDLR,PCSK9	3/-
2_Member	GO Biological Processes	GO:0016125	sterol metabolic process	-4.70399	-1.82616	336,1066,3949,255738	APOA2,CES1,LDLR,PCSK9	4/131												3_Member	GO Biological Processes	GO:0030163	protein catabolic process	-3.24887	-0.20057	1519,3949,255738	CTSO,LDLR,PCSK9	3/786
2_Member	GO Biological Processes	GO:1902652	secondary alcohol metabolic process	-4.70399	-1.82616	336,1066,3949,255738	APOA2,CES1,LDLR,PCSK9	4/131
2_Member	GO Biological Processes	GO:0045834	positive regulation of lipid metabolic process	-4.67812	-1.82616	336,1066,3949,7132	APOA2,CES1,LDLR,TNFRSF1A	4/133
2_Member	GO Biological Processes	GO:0071402	cellular response to lipoprotein particle stimulus	-4.6384	-1.80022	336,1066,3949	APOA2,CES1,LDLR	3/45
2_Member	GO Biological Processes	GO:0009395	phospholipid catabolic process	-4.5812	-1.75638	336,8399,23659	APOA2,PLA2G10,PLA2G15	3/47
2_Member	GO Biological Processes	GO:0016042	lipid catabolic process	-4.5084	-1.71293	336,1066,3290,8399,23659	APOA2,CES1,HSD11B1,PLA2G10,PLA2G15	5/300
2_Member	GO Biological Processes	GO:0032369	negative regulation of lipid transport	-4.49995	-1.71293	336,8399,255738	APOA2,PLA2G10,PCSK9	3/50
2_Member	KEGG Pathway	hsa04979	Cholesterol metabolism	-4.47399	-1.69886	336,3949,255738	APOA2,LDLR,PCSK9	3/51
2_Member	GO Biological Processes	GO:0006066	alcohol metabolic process	-4.41407	-1.67535	125,336,1066,3949,255738	ADH1B,APOA2,CES1,LDLR,PCSK9	5/314
2_Member	GO Biological Processes	GO:0032368	regulation of lipid transport	-4.39597	-1.67535	336,1066,8399,255738	APOA2,CES1,PLA2G10,PCSK9	4/157
2_Member	GO Biological Processes	GO:0046503	glycerolipid catabolic process	-4.32849	-1.64792	336,8399,23659	APOA2,PLA2G10,PLA2G15	3/57
2_Member	GO Biological Processes	GO:0019216	regulation of lipid metabolic process	-4.23217	-1.57008	336,1066,3949,5660,7132	APOA2,CES1,LDLR,PSAP,TNFRSF1A	5/343
2_Member	GO Biological Processes	GO:0097006	regulation of plasma lipoprotein particle levels	-4.17756	-1.55024	336,3949,8399	APOA2,LDLR,PLA2G10	3/64
2_Member	GO Biological Processes	GO:0030301	cholesterol transport	-4.11804	-1.5071	336,1066,3949	APOA2,CES1,LDLR	3/67
2_Member	GO Biological Processes	GO:1905952	regulation of lipid localization	-4.08297	-1.48783	336,1066,8399,255738	APOA2,CES1,PLA2G10,PCSK9	4/189
2_Member	GO Biological Processes	GO:0046470	phosphatidylcholine metabolic process	-4.06121	-1.48131	336,8399,23659	APOA2,PLA2G10,PLA2G15	3/70
2_Member	WikiPathways	WP5304	Cholesterol metabolism	-4.02471	-1.46094	336,3949,255738	APOA2,LDLR,PCSK9	3/72
2_Member	GO Biological Processes	GO:0015918	sterol transport	-3.90474	-1.40026	336,1066,3949	APOA2,CES1,LDLR	3/79
2_Member	GO Biological Processes	GO:0042157	lipoprotein metabolic process	-3.8885	-1.39027	336,3949,255738	APOA2,LDLR,PCSK9	3/80
2_Member	Reactome Gene Sets	R-HSA-556833	Metabolism of lipids	-3.75531	-1.28704	336,3290,5445,5660,8399,23659	APOA2,HSD11B1,PON2,PSAP,PLA2G10,PLA2G15	6/691
2_Member	GO Biological Processes	GO:0006639	acylglycerol metabolic process	-3.62762	-1.20306	336,23659,255738	APOA2,PLA2G15,PCSK9	3/98
2_Member	GO Biological Processes	GO:0006638	neutral lipid metabolic process	-3.61462	-1.20306	336,23659,255738	APOA2,PLA2G15,PCSK9	3/99
2_Member	GO Biological Processes	GO:0015914	phospholipid transport	-3.61462	-1.20306	336,3949,8399	APOA2,LDLR,PLA2G10	3/99
2_Member	GO Biological Processes	GO:1901615	organic hydroxy compound metabolic process	-3.60187	-1.20306	125,336,1066,3949,255738	ADH1B,APOA2,CES1,LDLR,PCSK9	5/468
2_Member	GO Biological Processes	GO:0046486	glycerolipid metabolic process	-3.05778	-0.835023	336,8399,23659,255738	APOA2,PLA2G10,PLA2G15,PCSK9	4/352
2_Member	GO Biological Processes	GO:0006644	phospholipid metabolic process	-3.03056	-0.814332	336,8399,23659,255738	APOA2,PLA2G10,PLA2G15,PCSK9	4/358
2_Member	GO Biological Processes	GO:0015748	organophosphate ester transport	-2.94526	-0.744945	336,3949,8399	APOA2,LDLR,PLA2G10	3/168
2_Member	GO Biological Processes	GO:0015850	organic hydroxy compound transport	-2.90145	-0.704252	336,1066,3949	APOA2,CES1,LDLR	3/174
2_Member	GO Biological Processes	GO:0046434	organophosphate catabolic process	-2.81844	-0.648298	336,8399,23659	APOA2,PLA2G10,PLA2G15	3/186
2_Member	Reactome Gene Sets	R-HSA-196854	Metabolism of vitamins and cofactors	-2.80516	-0.63792	336,952,3949	APOA2,CD38,LDLR	3/188
2_Member	GO Biological Processes	GO:0051051	negative regulation of transport	-2.60822	-0.505437	336,7132,8399,255738	APOA2,TNFRSF1A,PLA2G10,PCSK9	4/467
2_Member	GO Biological Processes	GO:0006650	glycerophospholipid metabolic process	-2.29595	-0.247086	336,8399,23659	APOA2,PLA2G10,PLA2G15	3/285
2_Member	GO Biological Processes	GO:0008610	lipid biosynthetic process	-2.21666	-0.1872	336,1066,8399,23659	APOA2,CES1,PLA2G10,PLA2G15	4/602
2_Member	GO Biological Processes	GO:0044092	negative regulation of molecular function	-2.1385	-0.125587	336,4233,8399,255738	APOA2,MET,PLA2G10,PCSK9	4/634
3_Summary	GO Biological Processes	GO:0002683	negative regulation of immune system process	-6.4808	-2.76447	336,3949,4982,5819,6348,10272,28514,29126,1969,9982	APOA2,LDLR,TNFRSF11B,NECTIN2,CCL3,FSTL3,DLL1,CD274,EPHA2,FGFBP1	10/-
3_Member	GO Biological Processes	GO:0002683	negative regulation of immune system process	-6.4808	-2.76447	336,3949,4982,5819,6348,10272,28514,29126	APOA2,LDLR,TNFRSF11B,NECTIN2,CCL3,FSTL3,DLL1,CD274	8/564
3_Member	GO Biological Processes	GO:0045638	negative regulation of myeloid cell differentiation	-5.16764	-2.09024	4982,6348,10272,28514	TNFRSF11B,CCL3,FSTL3,DLL1	4/100
3_Member	GO Biological Processes	GO:0045671	negative regulation of osteoclast differentiation	-5.00937	-1.98826	4982,6348,10272	TNFRSF11B,CCL3,FSTL3	3/34
3_Member	GO Biological Processes	GO:0002762	negative regulation of myeloid leukocyte differentiation	-4.32849	-1.64792	4982,6348,10272	TNFRSF11B,CCL3,FSTL3	3/57
3_Member	GO Biological Processes	GO:0045670	regulation of osteoclast differentiation	-4.00685	-1.46094	4982,6348,10272	TNFRSF11B,CCL3,FSTL3	3/73
3_Member	GO Biological Processes	GO:0045637	regulation of myeloid cell differentiation	-3.82888	-1.34289	4982,6348,10272,28514	TNFRSF11B,CCL3,FSTL3,DLL1	4/220
3_Member	GO Biological Processes	GO:0010721	negative regulation of cell development	-3.40103	-1.06202	3949,4982,6348,10272	LDLR,TNFRSF11B,CCL3,FSTL3	4/285
3_Member	GO Biological Processes	GO:1902106	negative regulation of leukocyte differentiation	-3.3693	-1.03881	4982,6348,10272	TNFRSF11B,CCL3,FSTL3	3/120
3_Member	GO Biological Processes	GO:1903707	negative regulation of hemopoiesis	-3.29738	-0.985765	4982,6348,10272	TNFRSF11B,CCL3,FSTL3	3/127
3_Member	GO Biological Processes	GO:0002761	regulation of myeloid leukocyte differentiation	-3.26781	-0.969803	4982,6348,10272	TNFRSF11B,CCL3,FSTL3	3/130
3_Member	GO Biological Processes	GO:1903706	regulation of hemopoiesis	-2.71625	-0.571581	4982,6348,10272,28514	TNFRSF11B,CCL3,FSTL3,DLL1	4/436
3_Member	GO Biological Processes	GO:0045596	negative regulation of cell differentiation	-2.71022	-0.571008	3949,4982,6348,10272,28514	LDLR,TNFRSF11B,CCL3,FSTL3,DLL1	5/739
3_Member	GO Biological Processes	GO:0001503	ossification	-2.25856	-0.21843	1969,6348,10272	EPHA2,CCL3,FSTL3	3/294
3_Member	GO Biological Processes	GO:1902105	regulation of leukocyte differentiation	-2.08523	-0.08234	4982,6348,10272	TNFRSF11B,CCL3,FSTL3	3/340
3_Member	Canonical Pathways	M5883	NABA SECRETED FACTORS	-2.07483	-0.0739248	6348,9982,10272	CCL3,FGFBP1,FSTL3	3/343
4_Summary	GO Biological Processes	GO:0043030	regulation of macrophage activation	-5.97206	-2.5074	3929,3949,6348,8399,4233,5819,7132,29126,8795,445,1969,9982,952,28514,80328,336	LBP,LDLR,CCL3,PLA2G10,MET,NECTIN2,TNFRSF1A,CD274,TNFRSF10B,ASS1,EPHA2,FGFBP1,CD38,DLL1,ULBP2,APOA2	16/-
4_Member	GO Biological Processes	GO:0043030	regulation of macrophage activation	-5.97206	-2.5074	3929,3949,6348,8399	LBP,LDLR,CCL3,PLA2G10	4/63
4_Member	GO Biological Processes	GO:0032103	positive regulation of response to external stimulus	-5.20529	-2.09024	3929,3949,4233,5819,6348,7132,29126	LBP,LDLR,MET,NECTIN2,CCL3,TNFRSF1A,CD274	7/588
4_Member	KEGG Pathway	hsa05417	Lipid and atherosclerosis	-5.19528	-2.09024	3929,3949,6348,7132,8795	LBP,LDLR,CCL3,TNFRSF1A,TNFRSF10B	5/216
4_Member	GO Biological Processes	GO:0031349	positive regulation of defense response	-4.79106	-1.8627	3929,3949,5819,6348,7132,29126	LBP,LDLR,NECTIN2,CCL3,TNFRSF1A,CD274	6/449
4_Member	GO Biological Processes	GO:0050729	positive regulation of inflammatory response	-4.33246	-1.64792	3929,3949,6348,7132	LBP,LDLR,CCL3,TNFRSF1A	4/163
4_Member	GO Biological Processes	GO:0006954	inflammatory response	-4.18328	-1.55024	445,1969,3929,6348,7132,8399	ASS1,EPHA2,LBP,CCL3,TNFRSF1A,PLA2G10	6/577
4_Member	GO Biological Processes	GO:0030335	positive regulation of cell migration	-4.08981	-1.48783	1969,3929,4233,6348,9982,29126	EPHA2,LBP,MET,CCL3,FGFBP1,CD274	6/600
4_Member	GO Biological Processes	GO:0045321	leukocyte activation	-3.98879	-1.45164	952,3929,6348,8399,28514,80328	CD38,LBP,CCL3,PLA2G10,DLL1,ULBP2	6/626
4_Member	GO Biological Processes	GO:2000147	positive regulation of cell motility	-3.97366	-1.44324	1969,3929,4233,6348,9982,29126	EPHA2,LBP,MET,CCL3,FGFBP1,CD274	6/630
4_Member	GO Biological Processes	GO:0040017	positive regulation of locomotion	-3.91418	-1.40336	1969,3929,4233,6348,9982,29126	EPHA2,LBP,MET,CCL3,FGFBP1,CD274	6/646
4_Member	GO Biological Processes	GO:0050727	regulation of inflammatory response	-3.71658	-1.25944	3929,3949,6348,7132,8399	LBP,LDLR,CCL3,TNFRSF1A,PLA2G10	5/442
4_Member	GO Biological Processes	GO:0001775	cell activation	-3.55134	-1.17649	952,3929,6348,8399,28514,80328	CD38,LBP,CCL3,PLA2G10,DLL1,ULBP2	6/754
4_Member	GO Biological Processes	GO:0050921	positive regulation of chemotaxis	-3.1213	-0.88241	3929,4233,6348	LBP,MET,CCL3	3/146
4_Member	GO Biological Processes	GO:0006935	chemotaxis	-3.10902	-0.876281	1969,3929,4233,6348	EPHA2,LBP,MET,CCL3	4/341
4_Member	GO Biological Processes	GO:0042330	taxis	-3.09957	-0.870186	1969,3929,4233,6348	EPHA2,LBP,MET,CCL3	4/343
4_Member	GO Biological Processes	GO:0002274	myeloid leukocyte activation	-3.04612	-0.826639	3929,6348,8399	LBP,CCL3,PLA2G10	3/155
4_Member	GO Biological Processes	GO:0040011	locomotion	-3.00383	-0.794036	1969,3929,4233,6348	EPHA2,LBP,MET,CCL3	4/364
4_Member	GO Biological Processes	GO:1903555	regulation of tumor necrosis factor superfamily cytokine production	-2.75349	-0.59485	3929,6348,29126	LBP,CCL3,CD274	3/196
4_Member	GO Biological Processes	GO:0002366	leukocyte activation involved in immune response	-2.66824	-0.545021	3929,6348,28514	LBP,CCL3,DLL1	3/210
4_Member	GO Biological Processes	GO:0060326	cell chemotaxis	-2.65076	-0.532743	1969,3929,6348	EPHA2,LBP,CCL3	3/213
4_Member	GO Biological Processes	GO:0002263	cell activation involved in immune response	-2.645	-0.529553	3929,6348,28514	LBP,CCL3,DLL1	3/214
4_Member	GO Biological Processes	GO:0050920	regulation of chemotaxis	-2.62786	-0.51753	3929,4233,6348	LBP,MET,CCL3	3/217
4_Member	GO Biological Processes	GO:0001819	positive regulation of cytokine production	-2.45882	-0.380312	336,3929,6348,29126	APOA2,LBP,CCL3,CD274	4/514
4_Member	WikiPathways	WP5115	Network map of SARS CoV 2 signaling	-2.4353	-0.359141	336,3929,6348	APOA2,LBP,CCL3	3/254
5_Summary	GO Biological Processes	GO:0019752	carboxylic acid metabolic process	-5.41688	-2.18749	125,445,1066,3176,7132,8399,10841,23659,952	ADH1B,ASS1,CES1,HNMT,TNFRSF1A,PLA2G10,FTCD,PLA2G15,CD38	9/-
5_Member	GO Biological Processes	GO:0019752	carboxylic acid metabolic process	-5.41688	-2.18749	125,445,1066,3176,7132,8399,10841,23659	ADH1B,ASS1,CES1,HNMT,TNFRSF1A,PLA2G10,FTCD,PLA2G15	8/783
5_Member	GO Biological Processes	GO:0032787	monocarboxylic acid metabolic process	-4.41058	-1.67535	125,1066,7132,8399,10841,23659	ADH1B,CES1,TNFRSF1A,PLA2G10,FTCD,PLA2G15	6/525
5_Member	GO Biological Processes	GO:0006631	fatty acid metabolic process	-3.17689	-0.919922	1066,7132,8399,23659	CES1,TNFRSF1A,PLA2G10,PLA2G15	4/327
5_Member	GO Biological Processes	GO:0051046	regulation of secretion	-2.15761	-0.140615	952,1066,7132,8399	CD38,CES1,TNFRSF1A,PLA2G10	4/626
6_Summary	GO Biological Processes	GO:0002694	regulation of leukocyte activation	-5.18131	-2.09024	952,3929,3949,5819,6348,8399,29126,336,80328,445,347252,28514,1066,126014	CD38,LBP,LDLR,NECTIN2,CCL3,PLA2G10,CD274,APOA2,ULBP2,ASS1,IGFBPL1,DLL1,CES1,OSCAR	14/-
6_Member	GO Biological Processes	GO:0002694	regulation of leukocyte activation	-5.18131	-2.09024	952,3929,3949,5819,6348,8399,29126	CD38,LBP,LDLR,NECTIN2,CCL3,PLA2G10,CD274	7/593
6_Member	GO Biological Processes	GO:0050865	regulation of cell activation	-4.90969	-1.92695	952,3929,3949,5819,6348,8399,29126	CD38,LBP,LDLR,NECTIN2,CCL3,PLA2G10,CD274	7/653
6_Member	GO Biological Processes	GO:0002696	positive regulation of leukocyte activation	-4.06604	-1.48131	952,3929,5819,6348,29126	CD38,LBP,NECTIN2,CCL3,CD274	5/372
6_Member	GO Biological Processes	GO:0050867	positive regulation of cell activation	-3.95938	-1.43559	952,3929,5819,6348,29126	CD38,LBP,NECTIN2,CCL3,CD274	5/392
6_Member	GO Biological Processes	GO:0002697	regulation of immune effector process	-3.84864	-1.35657	336,3929,5819,29126,80328	APOA2,LBP,NECTIN2,CD274,ULBP2	5/414
6_Member	GO Biological Processes	GO:0071216	cellular response to biotic stimulus	-3.60355	-1.20306	445,3929,29126,347252	ASS1,LBP,CD274,IGFBPL1	4/252
6_Member	GO Biological Processes	GO:0002252	immune effector process	-3.57639	-1.1921	3929,5819,6348,28514,80328	LBP,NECTIN2,CCL3,DLL1,ULBP2	5/474
6_Member	GO Biological Processes	GO:0002709	regulation of T cell mediated immunity	-3.52727	-1.15707	5819,29126,80328	NECTIN2,CD274,ULBP2	3/106
6_Member	GO Biological Processes	GO:0071396	cellular response to lipid	-3.29567	-0.985765	445,1066,3929,3949,29126	ASS1,CES1,LBP,LDLR,CD274	5/546
6_Member	GO Biological Processes	GO:0002698	negative regulation of immune effector process	-3.22948	-0.950609	336,5819,29126	APOA2,NECTIN2,CD274	3/134
6_Member	GO Biological Processes	GO:0002764	immune response-regulating signaling pathway	-2.87297	-0.681933	952,3929,29126,126014	CD38,LBP,CD274,OSCAR	4/395
6_Member	GO Biological Processes	GO:0050778	positive regulation of immune response	-2.85758	-0.669585	952,3929,5819,29126,80328	CD38,LBP,NECTIN2,CD274,ULBP2	5/684
6_Member	GO Biological Processes	GO:0002706	regulation of lymphocyte mediated immunity	-2.72849	-0.578282	5819,29126,80328	NECTIN2,CD274,ULBP2	3/200
6_Member	GO Biological Processes	GO:0002822	regulation of adaptive immune response based on somatic recombination of immune receptors built from immunoglobulin superfamily domains	-2.70401	-0.570198	5819,29126,80328	NECTIN2,CD274,ULBP2	3/204
6_Member	GO Biological Processes	GO:0071222	cellular response to lipopolysaccharide	-2.65656	-0.535947	445,3929,29126	ASS1,LBP,CD274	3/212
6_Member	GO Biological Processes	GO:0002819	regulation of adaptive immune response	-2.61658	-0.511298	5819,29126,80328	NECTIN2,CD274,ULBP2	3/219
6_Member	GO Biological Processes	GO:0045087	innate immune response	-2.58207	-0.486717	445,3929,5819,6348,80328	ASS1,LBP,NECTIN2,CCL3,ULBP2	5/791
6_Member	GO Biological Processes	GO:0071219	cellular response to molecule of bacterial origin	-2.57795	-0.485037	445,3929,29126	ASS1,LBP,CD274	3/226
6_Member	GO Biological Processes	GO:0002703	regulation of leukocyte mediated immunity	-2.40694	-0.333121	5819,29126,80328	NECTIN2,CD274,ULBP2	3/260
6_Member	GO Biological Processes	GO:0002699	positive regulation of immune effector process	-2.36121	-0.296632	3929,5819,80328	LBP,NECTIN2,ULBP2	3/270
6_Member	GO Biological Processes	GO:0002443	leukocyte mediated immunity	-2.23833	-0.200351	5819,6348,80328	NECTIN2,CCL3,ULBP2	3/299
6_Member	GO Biological Processes	GO:0045089	positive regulation of innate immune response	-2.23034	-0.19664	3929,5819,29126	LBP,NECTIN2,CD274	3/301
6_Member	GO Biological Processes	GO:0002757	immune response-activating signaling pathway	-2.12062	-0.109727	952,3929,29126	CD38,LBP,CD274	3/330
6_Member	GO Biological Processes	GO:0002833	positive regulation of response to biotic stimulus	-2.11345	-0.10457	3929,5819,29126	LBP,NECTIN2,CD274	3/332
6_Member	GO Biological Processes	GO:0032496	response to lipopolysaccharide	-2.08871	-0.0838395	445,3929,29126	ASS1,LBP,CD274	3/339
6_Member	GO Biological Processes	GO:0002237	response to molecule of bacterial origin	-2.01451	-0.0175363	445,3929,29126	ASS1,LBP,CD274	3/361
7_Summary	GO Biological Processes	GO:0001818	negative regulation of cytokine production	-5.14413	-2.09024	336,1969,3929,8399,28514,29126,445,3321,4233,5660,255738,5819,126014,1000,1066,9982,8795,10272,3949,23114,6348,7132	APOA2,EPHA2,LBP,PLA2G10,DLL1,CD274,ASS1,IGSF3,MET,PSAP,PCSK9,NECTIN2,OSCAR,CDH2,CES1,FGFBP1,TNFRSF10B,FSTL3,LDLR,NFASC,CCL3,TNFRSF1A	22/-
7_Member	GO Biological Processes	GO:0001818	negative regulation of cytokine production	-5.14413	-2.09024	336,1969,3929,8399,28514,29126	APOA2,EPHA2,LBP,PLA2G10,DLL1,CD274	6/389
7_Member	GO Biological Processes	GO:0048732	gland development	-4.90855	-1.92695	445,1969,3321,4233,5660,255738	ASS1,EPHA2,IGSF3,MET,PSAP,PCSK9	6/428
7_Member	Canonical Pathways	M232	PID ECADHERIN STABILIZATION PATHWAY	-4.76116	-1.8492	1969,4233,5819	EPHA2,MET,NECTIN2	3/41
7_Member	GO Biological Processes	GO:0038065	collagen-activated signaling pathway	-4.21887	-1.56813	1969,4233,126014	EPHA2,MET,OSCAR	3/62
7_Member	GO Biological Processes	GO:0002064	epithelial cell development	-4.01341	-1.46094	1000,1969,4233,28514	CDH2,EPHA2,MET,DLL1	4/197
7_Member	GO Biological Processes	GO:0031016	pancreas development	-4.00685	-1.46094	1000,4233,28514	CDH2,MET,DLL1	3/73
7_Member	GO Biological Processes	GO:0030855	epithelial cell differentiation	-3.91418	-1.40336	1000,1066,1969,4233,5660,28514	CDH2,CES1,EPHA2,MET,PSAP,DLL1	6/646
7_Member	WikiPathways	WP4540	Hippo signaling regulation	-3.62762	-1.20306	1000,1969,4233	CDH2,EPHA2,MET	3/98
7_Member	GO Biological Processes	GO:0008543	fibroblast growth factor receptor signaling pathway	-3.56395	-1.18441	1969,4233,9982	EPHA2,MET,FGFBP1	3/103
7_Member	GO Biological Processes	GO:0043588	skin development	-3.41257	-1.06924	1969,4233,8399,28514	EPHA2,MET,PLA2G10,DLL1	4/283
7_Member	GO Biological Processes	GO:0098773	skin epidermis development	-3.39065	-1.05592	4233,8399,28514	MET,PLA2G10,DLL1	3/118
7_Member	WikiPathways	WP4541	Hippo Merlin signaling dysregulation	-3.35876	-1.03246	1000,1969,4233	CDH2,EPHA2,MET	3/121
7_Member	GO Biological Processes	GO:0071375	cellular response to peptide hormone stimulus	-3.32258	-1.00455	445,1969,4233,255738	ASS1,EPHA2,MET,PCSK9	4/299
7_Member	GO Biological Processes	GO:0030099	myeloid cell differentiation	-3.29016	-0.984253	1969,8399,28514,126014	EPHA2,PLA2G10,DLL1,OSCAR	4/305
7_Member	GO Biological Processes	GO:0001889	liver development	-3.22948	-0.950609	445,4233,255738	ASS1,MET,PCSK9	3/134
7_Member	GO Biological Processes	GO:0044344	cellular response to fibroblast growth factor stimulus	-3.22948	-0.950609	1969,4233,9982	EPHA2,MET,FGFBP1	3/134
7_Member	GO Biological Processes	GO:0061008	hepaticobiliary system development	-3.20151	-0.937362	445,4233,255738	ASS1,MET,PCSK9	3/137
7_Member	Canonical Pathways	M145	PID P53 DOWNSTREAM PATHWAY	-3.20151	-0.937362	1969,4233,8795	EPHA2,MET,TNFRSF10B	3/137
7_Member	GO Biological Processes	GO:0071774	response to fibroblast growth factor	-3.15629	-0.906382	1969,4233,9982	EPHA2,MET,FGFBP1	3/142
7_Member	GO Biological Processes	GO:0008544	epidermis development	-3.11853	-0.88241	1969,4233,8399,28514	EPHA2,MET,PLA2G10,DLL1	4/339
7_Member	GO Biological Processes	GO:0030097	hemopoiesis	-2.84086	-0.661878	1969,8399,10272,28514,126014	EPHA2,PLA2G10,FSTL3,DLL1,OSCAR	5/690
7_Member	WikiPathways	WP4223	Ras signaling	-2.83188	-0.65673	1969,4233,8399	EPHA2,MET,PLA2G10	3/184
7_Member	GO Biological Processes	GO:0035239	tube morphogenesis	-2.8298	-0.65673	1000,1969,3949,4233,28514	CDH2,EPHA2,LDLR,MET,DLL1	5/694
7_Member	GO Biological Processes	GO:0000902	cell morphogenesis	-2.79706	-0.632706	1000,1969,4233,8399,23114	CDH2,EPHA2,MET,PLA2G10,NFASC	5/706
7_Member	GO Biological Processes	GO:0032869	cellular response to insulin stimulus	-2.74092	-0.585112	1969,4233,255738	EPHA2,MET,PCSK9	3/198
7_Member	GO Biological Processes	GO:0043434	response to peptide hormone	-2.73448	-0.581477	445,1969,4233,255738	ASS1,EPHA2,MET,PCSK9	4/431
7_Member	WikiPathways	WP5087	Pleural mesothelioma	-2.70543	-0.570198	1000,1969,4233,29126	CDH2,EPHA2,MET,CD274	4/439
7_Member	GO Biological Processes	GO:0048514	blood vessel morphogenesis	-2.69826	-0.56712	1000,1969,3949,28514	CDH2,EPHA2,LDLR,DLL1	4/441
7_Member	GO Biological Processes	GO:0002009	morphogenesis of an epithelium	-2.62509	-0.517292	1969,4233,8399,28514	EPHA2,MET,PLA2G10,DLL1	4/462
7_Member	GO Biological Processes	GO:0010594	regulation of endothelial cell migration	-2.52492	-0.439271	1969,4233,9982	EPHA2,MET,FGFBP1	3/236
7_Member	KEGG Pathway	hsa04014	Ras signaling pathway	-2.51461	-0.431349	1969,4233,8399	EPHA2,MET,PLA2G10	3/238
7_Member	GO Biological Processes	GO:0001568	blood vessel development	-2.39985	-0.328363	1000,1969,3949,28514	CDH2,EPHA2,LDLR,DLL1	4/534
7_Member	GO Biological Processes	GO:0032868	response to insulin	-2.37021	-0.303338	1969,4233,255738	EPHA2,MET,PCSK9	3/268
7_Member	GO Biological Processes	GO:0042063	gliogenesis	-2.33903	-0.282276	1000,6348,28514	CDH2,CCL3,DLL1	3/275
7_Member	GO Biological Processes	GO:0001944	vasculature development	-2.3378	-0.282276	1000,1969,3949,28514	CDH2,EPHA2,LDLR,DLL1	4/556
7_Member	GO Biological Processes	GO:0032870	cellular response to hormone stimulus	-2.32137	-0.26807	445,1969,4233,255738	ASS1,EPHA2,MET,PCSK9	4/562
7_Member	GO Biological Processes	GO:0048729	tissue morphogenesis	-2.27586	-0.229191	1969,4233,8399,28514	EPHA2,MET,PLA2G10,DLL1	4/579
7_Member	KEGG Pathway	hsa04010	MAPK signaling pathway	-2.23433	-0.198494	1969,4233,7132	EPHA2,MET,TNFRSF1A	3/300
7_Member	GO Biological Processes	GO:0060562	epithelial tube morphogenesis	-2.17221	-0.151095	1969,4233,28514	EPHA2,MET,DLL1	3/316
7_Member	GO Biological Processes	GO:1901699	cellular response to nitrogen compound	-2.14088	-0.125926	445,1969,4233,255738	ASS1,EPHA2,MET,PCSK9	4/633
8_Summary	KEGG Pathway	hsa04142	Lysosome	-4.67812	-1.82616	1519,2990,5660,23659,23114,126014	CTSO,GUSB,PSAP,PLA2G15,NFASC,OSCAR	6/-
8_Member	KEGG Pathway	hsa04142	Lysosome	-4.67812	-1.82616	1519,2990,5660,23659	CTSO,GUSB,PSAP,PLA2G15	4/133
8_Member	Reactome Gene Sets	R-HSA-6798695	Neutrophil degranulation	-2.71988	-0.572449	2990,5660,23114,126014	GUSB,PSAP,NFASC,OSCAR	4/435
9_Summary	GO Biological Processes	GO:0044248	cellular catabolic process	-4.51532	-1.71293	2990,3176,10841,23659,255738,445,8399,3949	GUSB,HNMT,FTCD,PLA2G15,PCSK9,ASS1,PLA2G10,LDLR	8/-
9_Member	GO Biological Processes	GO:0044248	cellular catabolic process	-4.51532	-1.71293	2990,3176,10841,23659,255738	GUSB,HNMT,FTCD,PLA2G15,PCSK9	5/299
9_Member	GO Biological Processes	GO:0006575	modified amino acid metabolic process	-4.21249	-1.56813	445,8399,10841,23659	ASS1,PLA2G10,FTCD,PLA2G15	4/175
9_Member	WikiPathways	WP3925	Amino acid metabolism	-3.70862	-1.25944	445,3176,10841	ASS1,HNMT,FTCD	3/92
9_Member	GO Biological Processes	GO:0170039	proteinogenic amino acid metabolic process	-2.99075	-0.784139	445,3176,10841	ASS1,HNMT,FTCD	3/162
9_Member	GO Biological Processes	GO:0170033	L-amino acid metabolic process	-2.94526	-0.744945	445,3176,10841	ASS1,HNMT,FTCD	3/168
9_Member	GO Biological Processes	GO:0043603	amide metabolic process	-2.84103	-0.661878	445,3949,10841,23659	ASS1,LDLR,FTCD,PLA2G15	4/403
9_Member	GO Biological Processes	GO:1901605	alpha-amino acid metabolic process	-2.76619	-0.604707	445,3176,10841	ASS1,HNMT,FTCD	3/194
9_Member	GO Biological Processes	GO:0016054	organic acid catabolic process	-2.55644	-0.468383	3176,10841,23659	HNMT,FTCD,PLA2G15	3/230
9_Member	GO Biological Processes	GO:0046395	carboxylic acid catabolic process	-2.55644	-0.468383	3176,10841,23659	HNMT,FTCD,PLA2G15	3/230
9_Member	GO Biological Processes	GO:0006520	amino acid metabolic process	-2.34785	-0.287818	445,3176,10841	ASS1,HNMT,FTCD	3/273
9_Member	Reactome Gene Sets	R-HSA-71291	Metabolism of amino acids and derivatives	-2.09924	-0.0923728	445,3176,10841	ASS1,HNMT,FTCD	3/336
9_Member	GO Biological Processes	GO:0044282	small molecule catabolic process	-2.03424	-0.0353036	3176,10841,23659	HNMT,FTCD,PLA2G15	3/355
10_Summary	GO Biological Processes	GO:0071356	cellular response to tumor necrosis factor	-4.4177	-1.67535	445,3875,6348,7132,1969,4233,8399,952,8795,1000,4982,5660,1519,29126,255738	ASS1,KRT18,CCL3,TNFRSF1A,EPHA2,MET,PLA2G10,CD38,TNFRSF10B,CDH2,TNFRSF11B,PSAP,CTSO,CD274,PCSK9	15/-
10_Member	GO Biological Processes	GO:0071356	cellular response to tumor necrosis factor	-4.4177	-1.67535	445,3875,6348,7132	ASS1,KRT18,CCL3,TNFRSF1A	4/155
10_Member	GO Biological Processes	GO:0071345	cellular response to cytokine stimulus	-4.39087	-1.67535	445,1969,3875,4233,6348,7132,8399	ASS1,EPHA2,KRT18,MET,CCL3,TNFRSF1A,PLA2G10	7/787
10_Member	GO Biological Processes	GO:0097190	apoptotic signaling pathway	-4.29916	-1.62793	952,1969,3875,7132,8795	CD38,EPHA2,KRT18,TNFRSF1A,TNFRSF10B	5/332
10_Member	GO Biological Processes	GO:0034612	response to tumor necrosis factor	-4.1557	-1.53664	445,3875,6348,7132	ASS1,KRT18,CCL3,TNFRSF1A	4/181
10_Member	GO Biological Processes	GO:0072659	protein localization to plasma membrane	-4.00493	-1.46094	1000,1969,3875,7132	CDH2,EPHA2,KRT18,TNFRSF1A	4/198
10_Member	GO Biological Processes	GO:0019221	cytokine-mediated signaling pathway	-3.76735	-1.29325	1969,3875,4233,6348,7132	EPHA2,KRT18,MET,CCL3,TNFRSF1A	5/431
10_Member	GO Biological Processes	GO:1990778	protein localization to cell periphery	-3.70515	-1.25944	1000,1969,3875,7132	CDH2,EPHA2,KRT18,TNFRSF1A	4/237
10_Member	KEGG Pathway	hsa04061	Viral protein interaction with cytokine and cytokine receptor	-3.60175	-1.20306	6348,7132,8795	CCL3,TNFRSF1A,TNFRSF10B	3/100
10_Member	WikiPathways	WP5473	Cytokine cytokine receptor interaction	-3.584	-1.19491	4982,6348,7132,8795	TNFRSF11B,CCL3,TNFRSF1A,TNFRSF10B	4/255
10_Member	GO Biological Processes	GO:0097191	extrinsic apoptotic signaling pathway	-3.43452	-1.08682	3875,7132,8795	KRT18,TNFRSF1A,TNFRSF10B	3/114
10_Member	KEGG Pathway	hsa04060	Cytokine-cytokine receptor interaction	-3.32805	-1.00591	4982,6348,7132,8795	TNFRSF11B,CCL3,TNFRSF1A,TNFRSF10B	4/298
10_Member	GO Biological Processes	GO:0051668	localization within membrane	-3.24235	-0.952099	1000,1969,3875,5660,7132	CDH2,EPHA2,KRT18,PSAP,TNFRSF1A	5/561
10_Member	KEGG Pathway	hsa04210	Apoptosis	-3.22008	-0.944941	1519,7132,8795	CTSO,TNFRSF1A,TNFRSF10B	3/135
10_Member	GO Biological Processes	GO:0043065	positive regulation of apoptotic process	-3.21456	-0.943109	6348,7132,8795,29126,255738	CCL3,TNFRSF1A,TNFRSF10B,CD274,PCSK9	5/569
10_Member	GO Biological Processes	GO:0043068	positive regulation of programmed cell death	-3.15692	-0.906382	6348,7132,8795,29126,255738	CCL3,TNFRSF1A,TNFRSF10B,CD274,PCSK9	5/586
10_Member	GO Biological Processes	GO:0097193	intrinsic apoptotic signaling pathway	-2.88015	-0.686035	1969,7132,8795	EPHA2,TNFRSF1A,TNFRSF10B	3/177
10_Member	GO Biological Processes	GO:0009612	response to mechanical stimulus	-2.59435	-0.494054	1000,7132,8795	CDH2,TNFRSF1A,TNFRSF10B	3/223
10_Member	GO Biological Processes	GO:0072657	protein localization to membrane	-2.59154	-0.493724	1000,1969,3875,7132	CDH2,EPHA2,KRT18,TNFRSF1A	4/472
11_Summary	KEGG Pathway	hsa04514	Cell adhesion molecules	-4.38521	-1.67535	1000,5819,23114,29126,3875	CDH2,NECTIN2,NFASC,CD274,KRT18	5/-
11_Member	KEGG Pathway	hsa04514	Cell adhesion molecules	-4.38521	-1.67535	1000,5819,23114,29126	CDH2,NECTIN2,NFASC,CD274	4/158
11_Member	GO Biological Processes	GO:0098609	cell-cell adhesion	-2.35166	-0.289361	1000,3875,5819,23114	CDH2,KRT18,NECTIN2,NFASC	4/551
12_Summary	Reactome Gene Sets	R-HSA-8957275	Post-translational protein phosphorylation	-3.70862	-1.25944	336,1000,10272	APOA2,CDH2,FSTL3	3/-
12_Member	Reactome Gene Sets	R-HSA-8957275	Post-translational protein phosphorylation	-3.70862	-1.25944	336,1000,10272	APOA2,CDH2,FSTL3	3/92
12_Member	Reactome Gene Sets	R-HSA-381426	Regulation of Insulin-like Growth Factor (IGF) transport and uptake by Insulin-like Growth Factor Binding Proteins (IGFBPs)	-3.49166	-1.1306	336,1000,10272	APOA2,CDH2,FSTL3	3/109
13_Summary	GO Biological Processes	GO:0009617	response to bacterium	-3.63953	-1.20306	445,1969,3929,7132,29126,140683,125	ASS1,EPHA2,LBP,TNFRSF1A,CD274,BPIFA2,ADH1B	7/-
13_Member	GO Biological Processes	GO:0009617	response to bacterium	-3.63953	-1.20306	445,1969,3929,7132,29126,140683	ASS1,EPHA2,LBP,TNFRSF1A,CD274,BPIFA2	6/726
13_Member	GO Biological Processes	GO:0042742	defense response to bacterium	-3.19184	-0.931301	1969,3929,7132,140683	EPHA2,LBP,TNFRSF1A,BPIFA2	4/324
13_Member	KEGG Pathway	hsa04936	Alcoholic liver disease	-3.13867	-0.895708	125,3929,7132	ADH1B,LBP,TNFRSF1A	3/144
14_Summary	GO Biological Processes	GO:0051129	negative regulation of cellular component organization	-3.6267	-1.20306	336,952,3949,4233,7132,255738,445,4982,6348	APOA2,CD38,LDLR,MET,TNFRSF1A,PCSK9,ASS1,TNFRSF11B,CCL3	9/-
14_Member	GO Biological Processes	GO:0051129	negative regulation of cellular component organization	-3.6267	-1.20306	336,952,3949,4233,7132,255738	APOA2,CD38,LDLR,MET,TNFRSF1A,PCSK9	6/730
14_Member	GO Biological Processes	GO:0009410	response to xenobiotic stimulus	-2.71264	-0.571008	336,445,952,4982	APOA2,ASS1,CD38,TNFRSF11B	4/437
14_Member	GO Biological Processes	GO:0048545	response to steroid hormone	-2.30018	-0.249109	336,445,952	APOA2,ASS1,CD38	3/284
14_Member	GO Biological Processes	GO:0044057	regulation of system process	-2.26276	-0.220461	336,952,6348,7132	APOA2,CD38,CCL3,TNFRSF1A	4/584
15_Summary	GO Biological Processes	GO:0009636	response to toxic substance	-3.597	-1.20306	445,1066,5445,6348	ASS1,CES1,PON2,CCL3	4/-
15_Member	GO Biological Processes	GO:0009636	response to toxic substance	-3.597	-1.20306	445,1066,5445,6348	ASS1,CES1,PON2,CCL3	4/253
16_Summary	GO Biological Processes	GO:0044403	biological process involved in symbiotic interaction	-3.50818	-1.14258	1969,3949,5819,6348,7132,8399	EPHA2,LDLR,NECTIN2,CCL3,TNFRSF1A,PLA2G10	6/-
16_Member	GO Biological Processes	GO:0044403	biological process involved in symbiotic interaction	-3.50818	-1.14258	1969,3949,5819,6348	EPHA2,LDLR,NECTIN2,CCL3	4/267
16_Member	GO Biological Processes	GO:0044409	symbiont entry into host	-3.43452	-1.08682	1969,3949,5819	EPHA2,LDLR,NECTIN2	3/114
16_Member	GO Biological Processes	GO:0046718	symbiont entry into host cell	-3.43452	-1.08682	1969,3949,5819	EPHA2,LDLR,NECTIN2	3/114
16_Member	GO Biological Processes	GO:0031348	negative regulation of defense response	-3.2742	-0.972265	3949,5819,7132,8399	LDLR,NECTIN2,TNFRSF1A,PLA2G10	4/308
16_Member	GO Biological Processes	GO:0051701	biological process involved in interaction with host	-3.07895	-0.852891	1969,3949,5819	EPHA2,LDLR,NECTIN2	3/151
16_Member	GO Biological Processes	GO:0019058	viral life cycle	-2.85232	-0.667353	1969,3949,5819	EPHA2,LDLR,NECTIN2	3/181
16_Member	GO Biological Processes	GO:0050728	negative regulation of inflammatory response	-2.68599	-0.558185	3949,7132,8399	LDLR,TNFRSF1A,PLA2G10	3/207
16_Member	GO Biological Processes	GO:0032102	negative regulation of response to external stimulus	-2.68403	-0.558185	3949,5819,7132,8399	LDLR,NECTIN2,TNFRSF1A,PLA2G10	4/445
16_Member	GO Biological Processes	GO:0016032	viral process	-2.37928	-0.310105	1969,3949,5819	EPHA2,LDLR,NECTIN2	3/266
17_Summary	WikiPathways	WP2882	Nuclear receptors meta pathway	-3.24279	-0.952099	336,1066,1969,9982,4233,5660,8795	APOA2,CES1,EPHA2,FGFBP1,MET,PSAP,TNFRSF10B	7/-
17_Member	WikiPathways	WP2882	Nuclear receptors meta pathway	-3.24279	-0.952099	336,1066,1969,9982	APOA2,CES1,EPHA2,FGFBP1	4/314
17_Member	GO Biological Processes	GO:0051336	regulation of hydrolase activity	-2.64217	-0.529293	336,1969,4233,5660	APOA2,EPHA2,MET,PSAP	4/457
17_Member	GO Biological Processes	GO:0043085	positive regulation of catalytic activity	-2.26276	-0.220461	336,1969,5660,8795	APOA2,EPHA2,PSAP,TNFRSF10B	4/584
18_Summary	KEGG Pathway	hsa04380	Osteoclast differentiation	-3.14745	-0.901027	4982,7132,126014	TNFRSF11B,TNFRSF1A,OSCAR	3/-
18_Member	KEGG Pathway	hsa04380	Osteoclast differentiation	-3.14745	-0.901027	4982,7132,126014	TNFRSF11B,TNFRSF1A,OSCAR	3/143
19_Summary	GO Biological Processes	GO:0045807	positive regulation of endocytosis	-3.01416	-0.801167	336,28514,255738,445,3949,4982	APOA2,DLL1,PCSK9,ASS1,LDLR,TNFRSF11B	6/-
19_Member	GO Biological Processes	GO:0045807	positive regulation of endocytosis	-3.01416	-0.801167	336,28514,255738	APOA2,DLL1,PCSK9	3/159
19_Member	GO Biological Processes	GO:0031667	response to nutrient levels	-2.47093	-0.390051	445,3949,4982,255738	ASS1,LDLR,TNFRSF11B,PCSK9	4/510
19_Member	GO Biological Processes	GO:0001822	kidney development	-2.20282	-0.177558	445,28514,255738	ASS1,DLL1,PCSK9	3/308
19_Member	GO Biological Processes	GO:0030100	regulation of endocytosis	-2.19895	-0.175766	336,28514,255738	APOA2,DLL1,PCSK9	3/309
19_Member	GO Biological Processes	GO:0072001	renal system development	-2.16094	-0.141895	445,28514,255738	ASS1,DLL1,PCSK9	3/319

[truncated: 8 more sheets: Supplementary Table 1, S table 2, St3, St5, St6, St7, St8, St9]
